# Supplementary material for: Establishing performance metrics for quantitative non-targeted analysis: a demonstration using per- and polyfluoroalkyl substances
Source: Anal Bioanal Chem. 2024 Jan 30;416(5):1249–67. doi: 10.1007/s00216-023-05117-4 (PMC10850229; doi:10.1007/s00216-023-05117-4)
Supplement: Supplementary file 1 — Supplementary file1 (ZIP 7749 KB) [file 216_2023_5117_MOESM1_ESM.zip]

Archive with 9 entries (9 files):
- ABC-01752-2023-ESM_File_3-final.docx
- Pu_et_al_2023_qNTA_metrics_Supplementary_File_1.pdf
- Pu_et_al_2023_qNTA_metrics_Supplementary_File_4.pdf
- Pu_et_al_2023_qNTA_metrics_Supplementary_File_5.xlsx
- Pu_et_al_qNTA_metric_Supplementary_File_2.R
- Pu_et_al_qNTA_metrics_data.RData
- Pu_et_al_qNTA_metrics_results.RData
- Pu_et_al_qNTA_metrics_Supplementary_File_2_scripts.R
- Pu_et_al_qNTA_metrics_Supplementary_File_2_SI.R
