# Supplementary material for: Establishing performance metrics for quantitative non-targeted analysis: a demonstration using per- and polyfluoroalkyl substances
Source: Anal Bioanal Chem. 2024 Jan 30;416(5):1249–67. doi: 10.1007/s00216-023-05117-4 (PMC10850229; doi:10.1007/s00216-023-05117-4)
Supplement: Supplementary file 1 — Supplementary file1 (ZIP 7749 KB) [file 216_2023_5117_MOESM1_ESM.zip › Pu_et_al_2023_qNTA_metrics_Supplementary_File_5.xlsx]

## Sheet: Data Dictionary
Dataset title: Targeted and non-targeted abundances with subsequent targeted quantitation and qNTA estimation for calibration curves data from a PFAS mixture in solvent
Dataset description: Data collected from calibration curves of 26 PFAS, with targeted abundances and non-targeted abundances. Concentration estimates from targeted quantitation approaches (A1-A3) and quantitative non-targeted analysis (qNTA) approaches (A4-A5) are included, along with associated performance metrics for accuracy, uncertainty, and reliability.
Acronyms and Abbreviations:							Definitions:
A1: Approach 1							Abun: Ion abundance
A2: Approach 2							Conc: Concentration
A3: Approach 3							LCL: Lower Confidence Limit
A4: Approach 4							RF: Response factor
A5: Approach 5							UCL: Upper Confidence Limit
AQ: Accuracy Quotient
AAQ: Absolute Accuracy Quotient
CAS RN: Chemical Abstract Service Registration Number
CL: Confidence Limit
CLFR: Confidence Limit Fold Range
DTXSID: Distributed Structure-Searchable Toxicity (DSSTox) Substance Identifier
IS: Internal Standard
LCQ: Lower Confidence Quotient
LRP: Lower Reliability Percentage
ORP: Overall Reliability Percentage
PFAS: Per- and poly-fluoroalkyl substances
UCQ: Upper Confidence Quotient
URP: Upper Reliability Percentage

## Sheet: Table S1
Short name	Common name	Formula	CAS RN	DTXSID	Monoisotopic mass, neutral	# of fluorinated carbons	Chain length	Ionizing group	Mass-labeled IS	Standard Source
Legacy PFAS
PFBA	Perfluorobutanoic acid	C4HF7O2	375-22-4	DTXSID4059916	213.987	3	4	Carboxylic acid	YES	Wellington Laboratories
PFPeA	Perfluoropentanoic acid	C5HF9O2	2706-90-3	DTXSID6062599	263.983	4	5	Carboxylic acid	YES	Wellington Laboratories
PFHxA	Perfluorohexanoic acid	C6HF11O2	307-24-4	DTXSID3031862	313.98	5	6	Carboxylic acid	YES	Wellington Laboratories
PFHpA	Perfluoroheptanoic acid	C7HF13O2	375-85-9	DTXSID1037303	363.977	6	7	Carboxylic acid	YES	Wellington Laboratories
PFOA	Perfluorooctanoic acid	C8HF15O2	335-67-1	DTXSID8031865	413.974	7	8	Carboxylic acid	YES	Wellington Laboratories
PFNA	Perfluorononanoic acid	C9HF17O2	375-95-1	DTXSID8031863	463.971	8	9	Carboxylic acid	YES	Wellington Laboratories
PFDA	Perfluorodecanoic acid	C10HF19O2	335-76-2	DTXSID3031860	513.967	9	10	Carboxylic acid	YES	Wellington Laboratories
PFUnDA	Perfluoroundecanoic acid	C11HF21O2	2058-94-8	DTXSID8047553	563.964	10	11	Carboxylic acid	YES	Wellington Laboratories
PFDoDA	Perfluorododecanoic acid	C12HF23O2	307-55-1	DTXSID8031861	613.961	11	12	Carboxylic acid	YES	Wellington Laboratories
PFTrDA	Perfluorotridecanoic acid	C13HF25O2	72629-94-8	DTXSID90868151	663.958	12	13	Carboxylic acid	NO	Wellington Laboratories
PFTeDA	Perfluorotetradecanoic acid	C14HF27O2	376-06-7	DTXSID3059921	713.955	13	14	Carboxylic acid	YES	Wellington Laboratories
PFBS	Perfluorobutane sulfonic acid	C4HF9SO3	375-73-5	DTXSID5030030	299.95	4	5	Sulfonic acid	YES	Wellington Laboratories
PFPeS	Perfluoropentane sulfonic acid	C5HF11SO3	2706-91-4	DTXSID8062600	349.947	5	6	Sulfonic acid	NO	Wellington Laboratories
PFHxS	Perfluorohexane sulfonic acid	C6HF13O3S	355-46-4	DTXSID7040150	399.944	6	7	Sulfonic acid	YES	Wellington Laboratories
PFHpS	Perfluoroheptane sulfonic acid	C7HF15O3S	375-92-8	DTXSID8059920	449.941	7	8	Sulfonic acid	NO	Wellington Laboratories
PFOS	Perfluorooctane sulfonic acid	C7HF17O3S	1763-23-1	DTXSID3031864	499.938	8	9	Sulfonic acid	YES	Wellington Laboratories
PFNS	Perfluorononane sulfonic acid	C9HF19O3S	68259-12-1	DTXSID8071356	549.934	9	10	Sulfonic acid	NO	Wellington Laboratories
PFDS	Perfluorodecane sulfonic acid	C10F21O3S	335-77-3	DTXSID3040148	699.925	10	11	Sulfonic acid	NO	Wellington Laboratories
PFOSA	Perfluorooctanesulfonamide	C8H2F17NO2S	754-91-6	DTXSID3038939	498.954	8	9	Sulfonamide	YES	Wellington Laboratories
N-MeFOSAA	2-(Nmethylperfluorooctanesulfonamido)acetic acid	C11H6F17NO4S	2355-31-9	DTXSID10624392	570.975	8	12	Carboxylic acid	YES	Wellington Laboratories
N-EtFOSAA	2-(N-Ethyl-perfluorooctanesulfonamido)acetate	C12H7F17NO4S	909405-49-8	DTXSID60892504	583.983	8	12	Carboxylic acid	YES	Wellington Laboratories
4:2 FTS	4:2 fluorotelomer sulfonic acid	C6H5F9O3S	757124-72-4	DTXSID30891564	327.982	4	7	Sulfonic acid	YES	Wellington Laboratories
6:2 FTS	6:2 fluorotelomer sulfonic acid	C8H5F13O3S	27619-97-2	DTXSID6067331	427.975	6	9	Sulfonic acid	YES	Wellington Laboratories
8:2 FTS	8:2 fluorotelomer sulfonic acid	C10H5F17O3S	39108-34-4	DTXSID00192353	527.969	8	11	Sulfonic acid	YES	Wellington Laboratories
Emerging PFAS (Fluoroethers)
PFMOAA	Perfluoro-2-methoxyacetic acid	C3HF5O3	674-13-5	DTXSID00408562	179.985	2	4	Carboxylic acid	NO	Chemours
NBP2	Perfluoro-2-{[perfluoro-3-(perfluoroethoxy)-2-propanyl]oxy}ethanesulfonic acid	C7H2F14O5S	749836-20-2	DTXSID10892352	463.94	7	10	Sulfonic acid	NO	Synquest Laboratories
HFPODA	Hexafluoropropylene oxide dimer acid	C6HF11O3	13242-13-6	DTXSID70880215	329.975	5	6	Carboxylic acid	YES	Wellington Laboratories
PFECA-A	Perfluoro(4-methoxybutanoic acid)	C5HF9O3	863090-89-5	DTXSID60500450	279.978	4	6	Carboxylic acid	NO	Synquest Laboratories
PFECA-F	Perfluoro-3-methoxypropanoic acid	C4HF7O3	377-73-1	DTXSID70191136	229.981	3	5	Carboxylic acid	NO	Synquest Laboratories

## Sheet: Table S2
Compound	Surrogate 1	Surrogate 2	Surrogate 3
PFBS	PFPeS	PFHxS	PFPeA
PFPeS	PFBS	PFHxS	PFHpS
PFHxS	PFPeS	PFHpS	PFOS
PFHpS	PFHxS	PFOS	PFNS
PFOS	PFHxS	PFHpS	PFNS
PFNS	PFOS	PFHxS	PFHpS
PFDS	PFOS	PFNS	PFHpS
PFTeDA	PFTrDA	PFDoA	PFUnDA
PFPeA	PFHxA	PFHpA	PFOA
PFHxA	PFPeA	PFOA	PFHpA
PFHpA	PFHxA	PFOA	PFNA
PFOA	PFHxA	PFHpA	PFNA
PFNA	PFOA	PFHpA	PFDA
PFDA	PFNA	PFOA	PFDoDA
PFDoDA	PFTrDA	PFUnDA	PFDA
PFTrDA	PFDoDA	PFUnDA	PFDA
PFUnDA	PFTrDA	PFDoDA	PFDA
4:2 FTS	6:2 FTS	8:2 FTS	PFPeS
6:2 FTS	4:2 FTS	8:2 FTS	PFOS
8:2 FTS	6:2 FTS	PFOS	PFDS
N-EtFOSAA	N-MeFOSAA	PFOSA	PFUnDA
N-MeFOSAA	N-EtFOSAA	PFOSA	PFDA
PFOSA	N-MeFOSAA	N-EtFOSAA	PFTrDA
HFPODA	PFECA-A	PFPeA	PFHxA
PFECA-A	HFPODA	PFPeA	PFHxA
NBP2	PFOS	PFNS	PFDS

## Sheet: Table S3
							Approach 1 (Targeted Acquisition; Calibration Curve; IS Normalization)										Approach 2 (Targeted Acquisition; Calibration Curve; No IS Normalization)										Approach 3 (Non-targeted Acquistion; Calibration Curve; No IS Normalization)											Approach 4 (Non-targeted Acquisition; Expert-Selected Surrogates Bootstrap; No IS Normalization)									Approach 5 (Non-targeted Acquisition; Global Surrogates Bootstrap; IS Normalization)
Compound	Internal Standard	True Concentration (ng/mL)	Replicate Number	Ion Abundance (Targeted)	Normalized Ion Abundance (Targeted)	Ion Abundance (Nontargeted)	Lower CL Estimate	Best Estimate	Upper CL Estimate	Accuracy Quotient (AQ)	Absolute Accuracy Quotient (AAQ)	Confidence Limit Fold Range (CLFR)	Lower Confidence Quotient (LCQ)	Upper Confidence Quotient (LCQ)	Lower CL Exceedance (TRUE/FALSE)	Upper CL Exceedance (TRUE/FALSE)	Lower CL Estimate	Best Estimate	Upper CL Estimate	Accuracy Quotient (AQ)	Absolute Accuracy Quotient (AAQ)	Confidence Limit Fold Range (CLFR)	Lower Confidence Quotient (LCQ)	Upper Confidence Quotient (UCQ)	Lower CL Exceedance (TRUE/FALSE)	Upper CL Exceedance (TRUE/FALSE)	Lower CL Estimate	Best Estimate	Upper CL Estimate	Accuracy Quotient (AQ)	Absolute Accuracy Quotient (AAQ)	Confidence Limit Fold Range (CLFR)	Lower Confidence Quotient (LCQ)	Upper Confidence Quotient (UCQ)	Lower CL Exceedance (TRUE/FALSE)	Upper CL Exceedance (TRUE/FALSE)	Lower CL Estimate	Best Estimate	Upper CL Estimate	Accuracy Quotient (AQ)	Absolute Accuracy Quotient (AAQ)	Confidence Limit Fold Range (CLFR)	Lower Confidence Quotient (LCQ)	Upper Confidence Quotient (UCQ)	Lower CL Exceedance (TRUE/FALSE)	Upper CL Exceedance (TRUE/FALSE)	Lower CL Estimate	Best Estimate	Upper CL Estimate
4:2 FTS	M2-4:2 FTS	0.98	1	87655.5	0.0262705	88014.6	0.925094	1.11736	1.34665	1.14016	1.14016	1.45569	1.05935	1.37414	FALSE	FALSE	0.307488	0.65028	1.32406	0.663551	1.50704	4.30607	3.18712	1.35108	FALSE	FALSE	0.304632	0.65083	1.33739	0.664113	1.50577	4.39019	3.217	1.36469	FALSE	FALSE	0.0158358	0.0314155	10.2677	0.0320567	31.1947	648.384	61.885	10.4772	FALSE	FALSE	0.00343315	0.0466461	5.72671
4:2 FTS	M2-4:2 FTS	0.98	2	91298.6	0.0255744	91498.5	0.894913	1.08482	1.31204	1.10696	1.10696	1.46611	1.09508	1.33882	FALSE	FALSE	0.325397	0.689926	1.40875	0.704006	1.42044	4.32934	3.01171	1.4375	FALSE	FALSE	0.321603	0.688705	1.41892	0.70276	1.42296	4.41201	3.04723	1.44787	FALSE	FALSE	0.0164626	0.0326591	10.6741	0.0333256	30.007	648.384	59.5287	10.892	FALSE	FALSE	0.00356905	0.0484925	5.95339
4:2 FTS	M2-4:2 FTS	0.98	3	119303	0.027902	119197	0.999679	1.19371	1.42272	1.21807	1.21807	1.42318	0.980314	1.45176	TRUE	FALSE	0.48	1.01227	2.06394	1.03293	1.03293	4.29987	2.04167	2.10606	FALSE	FALSE	0.472872	1.0071	2.0718	1.02765	1.02765	4.3813	2.07244	2.11408	FALSE	FALSE	0.0214462	0.0425457	13.9054	0.0434139	23.0341	648.384	45.6957	14.1892	FALSE	FALSE	0.00464948	0.0631721	7.7556
4:2 FTS	M2-4:2 FTS	1.95	1	129723	0.0438735	129378	1.48163	1.79444	2.16935	0.920224	1.08669	1.46416	1.31611	1.11249	FALSE	FALSE	0.520622	1.05116	2.06298	0.539055	1.8551	3.96253	3.74552	1.05794	FALSE	FALSE	0.512055	1.04356	2.06563	0.53516	1.8686	4.03401	3.80819	1.0593	FALSE	FALSE	0.0232781	0.0461797	15.0931	0.0236819	42.2263	648.384	83.7698	7.74007	FALSE	FALSE	0.00504661	0.068568	8.41805
4:2 FTS	M2-4:2 FTS	1.95	2	162111	0.0439658	162172	1.48473	1.79846	2.17454	0.922289	1.08426	1.4646	1.31337	1.11515	FALSE	FALSE	0.691764	1.43256	2.8859	0.734648	1.3612	4.17179	2.81888	1.47995	FALSE	FALSE	0.683762	1.42949	2.905	0.733069	1.36413	4.24856	2.85187	1.48975	FALSE	FALSE	0.0291785	0.057885	18.9188	0.0296846	33.6875	648.384	66.8301	9.70197	FALSE	FALSE	0.0063258	0.0859482	10.5518
4:2 FTS	M2-4:2 FTS	1.95	3	191375	0.0457518	191233	1.54602	1.87636	2.27316	0.962238	1.03924	1.47033	1.2613	1.16572	FALSE	FALSE	0.866844	1.79865	3.63787	0.922387	1.08414	4.19669	2.24954	1.86558	FALSE	FALSE	0.856138	1.79313	3.65827	0.919551	1.08749	4.27299	2.27767	1.87604	FALSE	FALSE	0.0344072	0.068258	22.3091	0.0350041	28.5681	648.384	56.6742	11.4405	FALSE	FALSE	0.00745937	0.10135	12.4427
4:2 FTS	M2-4:2 FTS	3.9	1	296004	0.0842592	297131	2.81276	3.37271	4.03948	0.864798	1.15634	1.43613	1.38654	1.03577	FALSE	FALSE	1.504	3.06468	6.13135	0.785816	1.27256	4.07671	2.59309	1.57214	FALSE	FALSE	1.49681	3.0786	6.21419	0.789384	1.26681	4.15162	2.60554	1.59338	FALSE	FALSE	0.0534606	0.106057	34.663	0.027194	36.7728	648.384	72.9509	8.88794	FALSE	FALSE	0.0115901	0.157474	19.333
4:2 FTS	M2-4:2 FTS	3.9	2	327222	0.0848219	325157	2.82959	3.39603	4.07113	0.870776	1.1484	1.43877	1.37829	1.04388	FALSE	FALSE	1.71418	3.50039	7.02664	0.897537	1.11416	4.09913	2.27515	1.8017	FALSE	FALSE	1.6842	3.47046	7.02624	0.889862	1.12377	4.17185	2.31563	1.8016	FALSE	FALSE	0.0585031	0.11606	37.9325	0.029759	33.6033	648.384	66.6632	9.72627	FALSE	FALSE	0.0126833	0.172327	21.1565
4:2 FTS	M2-4:2 FTS	3.9	3	335323	0.0820893	333548	2.74908	3.28279	3.91574	0.841742	1.18801	1.42438	1.41866	1.00404	FALSE	FALSE	1.77081	3.61544	7.2588	0.927035	1.07871	4.09913	2.20238	1.86123	FALSE	FALSE	1.74231	3.58972	7.26932	0.92044	1.08644	4.17222	2.2384	1.86393	FALSE	FALSE	0.0600129	0.119055	38.9114	0.030527	32.7579	648.384	64.9861	9.97727	FALSE	FALSE	0.0130106	0.176774	21.7025
4:2 FTS	M2-4:2 FTS	7.81	1	834736	0.194281	833809	6.32704	7.64067	9.22163	0.978319	1.02216	1.4575	1.23438	1.18075	FALSE	FALSE	5.80481	11.4268	22.4157	1.46309	1.46309	3.86158	1.34544	2.87013	FALSE	FALSE	5.76265	11.4436	22.6447	1.46525	1.46525	3.92957	1.35528	2.89945	FALSE	FALSE	0.150021	0.297616	97.2713	0.0381071	26.2418	648.384	52.0593	12.4547	FALSE	FALSE	0.0325241	0.441903	54.2522
4:2 FTS	M2-4:2 FTS	7.81	2	882979	0.1898	881018	6.18341	7.4622	9.00004	0.955467	1.04661	1.45551	1.26306	1.15237	FALSE	FALSE	6.29641	12.2835	23.8997	1.57279	1.57279	3.79577	1.24039	3.06015	FALSE	FALSE	6.24146	12.2862	24.1193	1.57314	1.57314	3.86436	1.25131	3.08825	FALSE	FALSE	0.158515	0.314467	102.779	0.0402646	24.8357	648.384	49.2698	13.1599	FALSE	FALSE	0.0343656	0.466923	57.3238
4:2 FTS	M2-4:2 FTS	7.81	3	950083	0.1893	947474	6.16757	7.44226	8.975	0.952915	1.04941	1.45519	1.2663	1.14917	FALSE	FALSE	7.01478	13.4958	25.9216	1.72801	1.72801	3.69529	1.11336	3.31903	FALSE	FALSE	6.94906	13.4929	26.1544	1.72765	1.72765	3.76373	1.12389	3.34883	FALSE	FALSE	0.170472	0.338187	110.531	0.0433018	23.0937	648.384	45.814	14.1525	FALSE	FALSE	0.0369578	0.502143	61.6478
4:2 FTS	M2-4:2 FTS	15.63	1	1.41986e+06	0.413567	1.42348e+06	13.1922	15.9177	19.2067	1.01841	1.01841	1.45591	1.18479	1.22883	FALSE	FALSE	11.1666	22.0288	43.6115	1.40939	1.40939	3.90553	1.39971	2.79025	FALSE	FALSE	11.1651	22.2048	44.3243	1.42065	1.42065	3.96988	1.39989	2.83585	FALSE	FALSE	0.256116	0.508091	166.062	0.0325074	30.7622	648.384	61.0269	10.6246	FALSE	FALSE	0.0555252	0.754418	92.6194
4:2 FTS	M2-4:2 FTS	15.63	2	1.50334e+06	0.411819	1.50155e+06	13.1352	15.85	19.1261	1.01407	1.01407	1.4561	1.18994	1.22368	FALSE	FALSE	12.1101	23.7109	46.6205	1.51701	1.51701	3.84971	1.29065	2.98276	FALSE	FALSE	12.0469	23.7895	47.1829	1.52204	1.52204	3.9166	1.29743	3.01874	FALSE	FALSE	0.270162	0.535955	175.169	0.0342902	29.1629	648.384	57.8542	11.2072	FALSE	FALSE	0.0585703	0.795791	97.6987
4:2 FTS	M2-4:2 FTS	15.63	3	1.62796e+06	0.405719	1.61996e+06	12.9381	15.6137	18.8426	0.998956	1.00105	1.45637	1.20806	1.20554	FALSE	FALSE	13.5934	26.2718	51.0323	1.68086	1.68086	3.75421	1.14983	3.26503	FALSE	FALSE	13.4516	26.2392	51.449	1.67877	1.67877	3.82476	1.16195	3.29168	FALSE	FALSE	0.291468	0.578222	188.983	0.0369944	27.0311	648.384	53.6251	12.091	FALSE	FALSE	0.0631893	0.858549	105.404
4:2 FTS	M2-4:2 FTS	31.25	1	2.34019e+06	0.912893	2.34765e+06	28.6273	34.4132	41.394	1.10122	1.10122	1.44596	1.09162	1.32461	FALSE	FALSE	20.5848	40.9094	82.1595	1.3091	1.3091	3.99127	1.51811	2.6291	FALSE	FALSE	20.6355	41.3425	83.7328	1.32296	1.32296	4.05771	1.51438	2.67945	FALSE	FALSE	0.422396	0.837962	273.875	0.0268148	37.2929	648.384	73.9827	8.764	FALSE	FALSE	0.0915742	1.24421	152.751
4:2 FTS	M2-4:2 FTS	31.25	2	2.48502e+06	0.915279	2.48541e+06	28.7101	34.5044	41.4937	1.10414	1.10414	1.44527	1.08847	1.3278	FALSE	FALSE	22.3827	44.2355	88.403	1.41554	1.41554	3.94962	1.39617	2.8289	FALSE	FALSE	22.3499	44.5368	89.7738	1.42518	1.42518	4.01674	1.39822	2.87276	FALSE	FALSE	0.447181	0.88713	289.945	0.0283882	35.226	648.384	69.8823	9.27823	FALSE	FALSE	0.0969473	1.31722	161.714
4:2 FTS	M2-4:2 FTS	31.25	3	2.14394e+06	0.916079	2.14072e+06	28.7379	34.535	41.5271	1.10512	1.10512	1.44503	1.08741	1.32887	FALSE	FALSE	18.2722	36.5075	73.6332	1.16824	1.16824	4.02979	1.71025	2.35626	FALSE	FALSE	18.1921	36.658	74.5892	1.17305	1.17305	4.10009	1.71778	2.38686	FALSE	FALSE	0.385163	0.764098	249.734	0.0244511	40.8979	648.384	81.1344	7.99148	FALSE	FALSE	0.0835021	1.13454	139.287
4:2 FTS	M2-4:2 FTS	62.5	1	3.17612e+06	1.85286	3.19576e+06	56.8061	68.4368	82.5467	1.09499	1.09499	1.45313	1.10023	1.32075	FALSE	FALSE	29.3606	58.8259	119.666	0.941215	1.06246	4.07572	2.12871	1.91465	FALSE	FALSE	29.5543	59.7518	122.723	0.956029	1.04599	4.15247	2.11475	1.96357	FALSE	FALSE	0.57499	1.14068	372.814	0.0182509	54.7918	648.384	108.697	5.96503	FALSE	FALSE	0.124656	1.69369	207.934
4:2 FTS	M2-4:2 FTS	62.5	2	3.46638e+06	1.87141	3.47951e+06	57.4443	69.145	83.3276	1.10632	1.10632	1.45058	1.08801	1.33324	FALSE	FALSE	32.881	66.0136	134.74	1.05622	1.05622	4.09781	1.90079	2.15584	FALSE	FALSE	33.0189	66.8645	137.736	1.06983	1.06983	4.17143	1.89286	2.20377	FALSE	FALSE	0.626042	1.24196	405.915	0.0198714	50.3237	648.384	99.8336	6.49465	FALSE	FALSE	0.135724	1.84407	226.396
4:2 FTS	M2-4:2 FTS	62.5	3	3.44771e+06	1.86869	3.42539e+06	57.3504	69.0412	83.2137	1.10466	1.10466	1.45097	1.08979	1.33142	FALSE	FALSE	32.6484	65.5444	133.768	1.04871	1.04871	4.09722	1.91434	2.14028	FALSE	FALSE	32.3429	65.491	134.866	1.04786	1.04786	4.16986	1.93242	2.15785	FALSE	FALSE	0.616305	1.22264	399.602	0.0195623	51.1187	648.384	101.411	6.39364	FALSE	FALSE	0.133613	1.81539	222.874
4:2 FTS	M2-4:2 FTS	125	1	5.49925e+06	3.32109	5.51486e+06	98.6236	119.353	144.691	0.954827	1.04731	1.4671	1.26745	1.15753	FALSE	FALSE	57.5381	115.866	238.894	0.926932	1.07883	4.15193	2.17247	1.91116	FALSE	FALSE	57.7834	117.435	244.557	0.939484	1.06441	4.23231	2.16325	1.95646	FALSE	FALSE	0.992249	1.96845	643.358	0.0157476	63.5017	648.384	125.976	5.14687	FALSE	FALSE	0.215116	2.92277	358.827
4:2 FTS	M2-4:2 FTS	125	2	5.63021e+06	3.33852	5.6361e+06	99.1454	120.017	145.536	0.960138	1.04152	1.46791	1.26077	1.16429	FALSE	FALSE	59.3216	119.62	247.073	0.956957	1.04498	4.16497	2.10716	1.97658	FALSE	FALSE	59.4465	120.957	252.288	0.967657	1.03342	4.24394	2.10273	2.0183	FALSE	FALSE	1.01406	2.01172	657.501	0.0160938	62.1358	648.384	123.267	5.26001	FALSE	FALSE	0.219845	2.98702	366.715
4:2 FTS	M2-4:2 FTS	125	3	6.02182e+06	3.31909	5.98762e+06	98.5639	119.277	144.594	0.954219	1.04798	1.46701	1.26821	1.15675	FALSE	FALSE	64.8306	131.062	271.709	1.0485	1.0485	4.19106	1.9281	2.17367	FALSE	FALSE	64.4128	131.35	274.857	1.0508	1.0508	4.26712	1.94061	2.19886	FALSE	FALSE	1.07731	2.1372	698.51	0.0170976	58.4878	648.384	116.03	5.58808	FALSE	FALSE	0.233557	3.17333	389.587
4:2 FTS	M2-4:2 FTS	250	1	6.85754e+06	6.82997	6.88685e+06	197.351	239.791	292.067	0.959162	1.04258	1.47994	1.26678	1.16827	FALSE	FALSE	74.8689	144.328	284.968	0.577313	1.73216	3.80623	3.33917	1.13987	FALSE	FALSE	75.2145	146.707	293.393	0.58683	1.70407	3.90075	3.32383	1.17357	FALSE	FALSE	1.2391	2.45816	803.413	0.00983266	101.702	648.384	201.759	3.21365	FALSE	FALSE	0.268633	3.6499	448.096
4:2 FTS	M2-4:2 FTS	250	2	6.86566e+06	6.80038	6.85901e+06	196.454	238.642	290.594	0.954569	1.04759	1.47919	1.27256	1.16238	FALSE	FALSE	74.9693	144.562	285.522	0.57825	1.72936	3.80851	3.3347	1.14209	FALSE	FALSE	74.8673	145.893	291.453	0.583572	1.71358	3.89293	3.33924	1.16581	FALSE	FALSE	1.23409	2.44823	800.165	0.0097929	102.115	648.384	202.578	3.20066	FALSE	FALSE	0.267547	3.63515	446.285
4:2 FTS	M2-4:2 FTS	250	3	7.63075e+06	6.79416	7.10962e+06	196.266	238.401	290.283	0.953603	1.04865	1.47903	1.27378	1.16113	FALSE	FALSE	84.7796	167.183	338.739	0.668732	1.49537	3.99552	2.94882	1.35495	FALSE	FALSE	78.0265	153.278	309.021	0.613112	1.63102	3.96046	3.20404	1.23608	FALSE	FALSE	1.27918	2.53768	829.401	0.0101507	98.5153	648.384	195.437	3.3176	FALSE	FALSE	0.277322	3.76796	462.59
6:2 FTS	M2-6:2 FTS	0.98	1	3.19835e+06	0.0280677	3.04797e+06	0.961136	1.17394	1.43043	1.1979	1.1979	1.48827	1.01963	1.45962	FALSE	FALSE	0.410253	0.763913	1.3868	0.779503	1.28287	3.38034	2.38877	1.4151	FALSE	FALSE	0.409893	0.770241	1.41014	0.78596	1.27233	3.44027	2.39087	1.43892	FALSE	FALSE	0.44001	0.799212	72.148	0.815522	1.22621	163.969	2.22722	73.6204	FALSE	FALSE	0.118602	1.83418	197.991
6:2 FTS	M2-6:2 FTS	0.98	2	3.8787e+06	0.0278232	3.73768e+06	0.950247	1.16257	1.41886	1.1863	1.1863	1.49315	1.03131	1.44782	FALSE	FALSE	0.523879	0.974165	1.76897	0.994046	1.00599	3.37669	1.87066	1.80508	FALSE	FALSE	0.529862	0.992936	1.81622	1.0132	1.0132	3.42773	1.84954	1.85329	FALSE	FALSE	0.539576	0.980059	88.4738	1.00006	1.00006	163.969	1.81624	90.2794	FALSE	FALSE	0.145439	2.24923	242.793
6:2 FTS	M2-6:2 FTS	0.98	3	4.33962e+06	0.02868	4.16764e+06	0.988915	1.20244	1.45875	1.22698	1.22698	1.4751	0.990985	1.48852	TRUE	FALSE	0.607835	1.12036	2.01972	1.14323	1.14323	3.32281	1.61228	2.06094	FALSE	FALSE	0.611331	1.13519	2.06076	1.15836	1.15836	3.37095	1.60306	2.10282	FALSE	FALSE	0.601645	1.0928	98.6512	1.1151	1.1151	163.969	1.62887	100.665	FALSE	FALSE	0.16217	2.50796	270.723
6:2 FTS	M2-6:2 FTS	1.95	1	4.39142e+06	0.0454183	4.13414e+06	1.48577	1.83424	2.25953	0.940637	1.06311	1.52078	1.31245	1.15873	FALSE	FALSE	0.597729	1.04914	1.80799	0.53802	1.85867	3.02477	3.26235	0.927174	FALSE	TRUE	0.586512	1.03726	1.80008	0.531926	1.87996	3.06912	3.32474	0.923116	FALSE	TRUE	0.596809	1.08402	97.8583	0.555905	1.79887	163.969	3.26737	50.1837	FALSE	FALSE	0.160866	2.4878	268.547
6:2 FTS	M2-6:2 FTS	1.95	2	6.07395e+06	0.044961	5.72441e+06	1.47035	1.81428	2.23381	0.930401	1.07481	1.51923	1.32621	1.14554	FALSE	FALSE	0.852895	1.55942	2.79883	0.7997	1.25047	3.28157	2.28633	1.4353	FALSE	FALSE	0.833998	1.53714	2.77945	0.788279	1.26859	3.33269	2.33814	1.42536	FALSE	FALSE	0.826383	1.501	135.501	0.769744	1.29913	163.969	2.35968	69.4878	FALSE	FALSE	0.222746	3.44478	371.848
6:2 FTS	M2-6:2 FTS	1.95	3	6.91044e+06	0.0455512	6.69752e+06	1.49028	1.84004	2.26696	0.943611	1.05976	1.52116	1.30848	1.16255	FALSE	FALSE	0.994725	1.82195	3.27887	0.934331	1.07028	3.29626	1.96034	1.68147	FALSE	FALSE	1.00378	1.85347	3.36156	0.950499	1.05208	3.34891	1.94266	1.72388	FALSE	FALSE	0.966862	1.75616	158.535	0.900595	1.11038	163.969	2.01683	81.3002	FALSE	FALSE	0.260611	4.03037	435.059
6:2 FTS	M2-6:2 FTS	3.9	1	1.10445e+07	0.0832889	1.06601e+07	2.72081	3.31527	4.03405	0.85007	1.17637	1.48267	1.4334	1.03437	FALSE	FALSE	1.67336	3.01063	5.34843	0.771957	1.29541	3.19623	2.33065	1.37139	FALSE	FALSE	1.66828	3.02763	5.42365	0.776316	1.28814	3.25104	2.33774	1.39068	FALSE	FALSE	1.5389	2.79519	252.333	0.716715	1.39525	163.969	2.53427	64.7007	FALSE	FALSE	0.414801	6.41493	692.461
6:2 FTS	M2-6:2 FTS	3.9	2	1.21252e+07	0.0827252	1.14774e+07	2.70424	3.29169	4.00126	0.844022	1.1848	1.47962	1.44218	1.02596	FALSE	FALSE	1.85827	3.35804	5.99527	0.861035	1.16139	3.22626	2.09872	1.53725	FALSE	FALSE	1.81075	3.29768	5.93081	0.84556	1.18265	3.27534	2.15381	1.52072	FALSE	FALSE	1.6569	3.00951	271.68	0.771669	1.29589	163.969	2.35379	69.6616	FALSE	FALSE	0.446606	6.90679	745.556
6:2 FTS	M2-6:2 FTS	3.9	3	1.20257e+07	0.0829559	1.12964e+07	2.71101	3.30134	4.0147	0.846497	1.18134	1.48089	1.43858	1.02941	FALSE	FALSE	1.8409	3.32586	5.93609	0.852786	1.17263	3.22455	2.11853	1.52207	FALSE	FALSE	1.77879	3.23767	5.819	0.830172	1.20457	3.27133	2.19251	1.49205	FALSE	FALSE	1.63077	2.96205	267.395	0.759499	1.31666	163.969	2.39151	68.5629	FALSE	FALSE	0.439563	6.79786	733.797
6:2 FTS	M2-6:2 FTS	7.81	1	3.05821e+07	0.184672	2.95027e+07	5.95795	7.30831	8.95821	0.935764	1.06865	1.50357	1.31085	1.14702	FALSE	FALSE	5.27697	9.38846	16.6376	1.20211	1.20211	3.15287	1.48002	2.13029	FALSE	FALSE	5.18782	9.30933	16.6364	1.19198	1.19198	3.20681	1.50545	2.13014	FALSE	FALSE	4.25906	7.73594	698.353	0.990517	1.00957	163.969	1.83374	89.4178	FALSE	FALSE	1.148	17.7539	1916.45
6:2 FTS	M2-6:2 FTS	7.81	2	3.35785e+07	0.185798	3.23738e+07	5.99341	7.35417	9.01735	0.941635	1.06198	1.50455	1.3031	1.15459	FALSE	FALSE	5.92294	10.4417	18.3513	1.33696	1.33696	3.09835	1.3186	2.34972	FALSE	FALSE	5.80869	10.3341	18.3256	1.32319	1.32319	3.15486	1.34454	2.34643	FALSE	FALSE	4.67353	8.48877	766.314	1.08691	1.08691	163.969	1.67111	98.1196	FALSE	FALSE	1.25972	19.4816	2102.95
6:2 FTS	M2-6:2 FTS	7.81	3	3.38451e+07	0.186624	3.18503e+07	6.01951	7.38777	9.0605	0.945937	1.05715	1.50519	1.29745	1.16011	FALSE	FALSE	5.98203	10.5359	18.501	1.34903	1.34903	3.09276	1.30558	2.36889	FALSE	FALSE	5.69322	10.1465	18.0217	1.29917	1.29917	3.16547	1.37181	2.30752	FALSE	FALSE	4.59795	8.35148	753.921	1.06933	1.06933	163.969	1.69858	96.5328	FALSE	FALSE	1.23935	19.1666	2068.94
6:2 FTS	M2-6:2 FTS	15.63	1	6.53922e+07	0.391519	6.51613e+07	12.4974	15.339	18.8262	0.981379	1.01897	1.50641	1.25066	1.20449	FALSE	FALSE	12.3401	21.6448	38.0525	1.38482	1.38482	3.08364	1.2666	2.43458	FALSE	FALSE	12.4867	22.0372	38.9892	1.40993	1.40993	3.12246	1.25173	2.49451	FALSE	FALSE	9.40677	17.086	1542.42	1.09315	1.09315	163.969	1.66157	98.6833	FALSE	FALSE	2.53553	39.2122	4232.77
6:2 FTS	M2-6:2 FTS	15.63	2	7.2084e+07	0.394478	7.18112e+07	12.5927	15.4574	18.9735	0.988957	1.01117	1.50671	1.24119	1.21392	FALSE	FALSE	13.9722	24.1762	41.9551	1.54678	1.54678	3.00275	1.11865	2.68427	FALSE	FALSE	14.1196	24.5762	42.9097	1.57237	1.57237	3.03902	1.10697	2.74534	FALSE	FALSE	10.3668	18.8297	1699.83	1.20471	1.20471	163.969	1.5077	108.754	FALSE	FALSE	2.79429	43.2139	4664.73
6:2 FTS	M2-6:2 FTS	15.63	3	5.13257e+07	0.394356	5.02851e+07	12.5888	15.4525	18.9675	0.988645	1.01149	1.5067	1.24158	1.21353	FALSE	FALSE	9.21711	16.4413	29.339	1.05191	1.05191	3.1831	1.69576	1.87709	FALSE	FALSE	9.16463	16.4763	29.6333	1.05414	1.05414	3.23345	1.70547	1.89593	FALSE	FALSE	7.25923	13.1853	1190.29	0.843589	1.18541	163.969	2.15312	76.1541	FALSE	FALSE	1.95668	30.2601	3266.44
6:2 FTS	M2-6:2 FTS	31.25	1	1.21992e+08	0.874996	1.22592e+08	27.7528	33.9812	41.6381	1.0874	1.0874	1.50032	1.12601	1.33242	FALSE	FALSE	24.3776	42.8887	76.018	1.37244	1.37244	3.11835	1.28191	2.43258	FALSE	FALSE	24.7031	43.7334	78.0242	1.39947	1.39947	3.15847	1.26502	2.49677	FALSE	FALSE	17.6975	32.1449	2901.84	1.02864	1.02864	163.969	1.76579	92.859	FALSE	FALSE	4.77025	73.7721	7963.35
6:2 FTS	M2-6:2 FTS	31.25	2	1.26609e+08	0.870515	1.28348e+08	27.5967	33.8022	41.4335	1.08167	1.08167	1.50139	1.13238	1.32587	FALSE	FALSE	25.5464	44.7574	79.014	1.43224	1.43224	3.09296	1.22327	2.52845	FALSE	FALSE	26.1659	46.072	81.7693	1.4743	1.4743	3.12504	1.1943	2.61662	FALSE	FALSE	18.5285	33.6543	3038.11	1.07694	1.07694	163.969	1.68659	97.2194	FALSE	FALSE	4.99424	77.2363	8337.29
6:2 FTS	M2-6:2 FTS	31.25	3	1.36853e+08	0.867115	1.34592e+08	27.4788	33.6664	41.2775	1.07733	1.07733	1.50216	1.13724	1.32088	FALSE	FALSE	28.2374	48.944	85.5089	1.56621	1.56621	3.02822	1.10669	2.73629	FALSE	FALSE	27.799	48.6269	85.7546	1.55606	1.55606	3.08481	1.12414	2.74415	FALSE	FALSE	19.4299	35.2916	3185.91	1.12933	1.12933	163.969	1.60834	101.949	FALSE	FALSE	5.23721	80.9938	8742.9
6:2 FTS	M2-6:2 FTS	62.5	1	1.50718e+08	1.80523	1.50885e+08	56.7405	69.4817	85.2047	1.11171	1.11171	1.50166	1.10151	1.36328	FALSE	FALSE	29.7253	52.7689	94.5727	0.844302	1.18441	3.18155	2.10259	1.51316	FALSE	FALSE	29.84	53.4318	96.6285	0.854909	1.16971	3.23822	2.0945	1.54606	FALSE	FALSE	21.782	39.5637	3571.57	0.63302	1.57973	163.969	2.86934	57.1452	FALSE	FALSE	5.87119	90.7983	9801.25
6:2 FTS	M2-6:2 FTS	62.5	2	1.72728e+08	1.80339	1.72094e+08	56.6748	69.4076	85.1216	1.11052	1.11052	1.50193	1.10278	1.36195	FALSE	FALSE	34.5839	61.7975	111.638	0.98876	1.01137	3.22804	1.8072	1.78621	FALSE	FALSE	34.4912	62.1211	113.153	0.993938	1.0061	3.28062	1.81206	1.81044	FALSE	FALSE	24.8437	45.1249	4073.6	0.721999	1.38504	163.969	2.51573	65.1776	FALSE	FALSE	6.69646	103.561	11178.9
6:2 FTS	M2-6:2 FTS	62.5	3	1.73235e+08	1.79636	1.69171e+08	56.4237	69.1236	84.8023	1.10598	1.10598	1.50296	1.10769	1.35684	FALSE	FALSE	34.6996	62.008	112.028	0.992127	1.00794	3.22852	1.80117	1.79245	FALSE	FALSE	33.8324	60.9111	110.887	0.974577	1.02609	3.27755	1.84734	1.7742	FALSE	FALSE	24.4217	44.3584	4004.4	0.709734	1.40898	163.969	2.5592	64.0704	FALSE	FALSE	6.58271	101.802	10989
6:2 FTS	M2-6:2 FTS	125	1	3.25542e+08	3.16918	3.2742e+08	97.1439	119.638	147.645	0.9571	1.04482	1.51985	1.28675	1.18116	FALSE	FALSE	68.7208	123.509	225.767	0.988073	1.01207	3.28528	1.81895	1.80614	FALSE	FALSE	68.7025	124.476	229.5	0.995811	1.00421	3.34049	1.81944	1.836	FALSE	FALSE	47.2668	85.8531	7750.3	0.686825	1.45598	163.969	2.64456	62.0024	FALSE	FALSE	12.7405	197.032	21268.7
6:2 FTS	M2-6:2 FTS	125	2	3.27861e+08	3.1718	3.29701e+08	97.2263	119.744	147.782	0.95795	1.0439	1.51998	1.28566	1.18226	FALSE	FALSE	69.2915	124.563	227.762	0.996504	1.00351	3.28701	1.80397	1.8221	FALSE	FALSE	69.2554	125.503	231.458	1.00403	1.00403	3.34209	1.80491	1.85166	FALSE	FALSE	47.5961	86.4512	7804.29	0.69161	1.4459	163.969	2.62626	62.4343	FALSE	FALSE	12.8292	198.405	21416.8
6:2 FTS	M2-6:2 FTS	125	3	3.57447e+08	3.18675	3.53552e+08	97.6979	120.351	148.565	0.962809	1.03863	1.52066	1.27945	1.18852	FALSE	FALSE	76.7783	138.173	253.132	1.10539	1.10539	3.29692	1.62806	2.02506	FALSE	FALSE	75.1635	136.344	251.869	1.09075	1.09075	3.35094	1.66304	2.01495	FALSE	FALSE	51.0392	92.7051	8368.86	0.741641	1.34836	163.969	2.4491	66.9508	FALSE	FALSE	13.7573	212.757	22966.1
6:2 FTS	M2-6:2 FTS	250	1	3.90966e+08	6.28579	3.91645e+08	189.151	233.569	289.237	0.934276	1.07035	1.52914	1.3217	1.15695	FALSE	FALSE	83.5179	141.94	244.978	0.56776	1.76131	2.93324	2.99337	0.979911	FALSE	TRUE	82.8499	142.014	247.337	0.568056	1.76039	2.98537	3.0175	0.989349	FALSE	TRUE	56.5383	102.693	9270.54	0.410774	2.43443	163.969	4.42178	37.0821	FALSE	FALSE	15.2395	235.68	25440.6
6:2 FTS	M2-6:2 FTS	250	2	4.63674e+08	6.74931	4.64944e+08	204.301	253.005	314.257	1.01202	1.01202	1.5382	1.22368	1.25703	FALSE	FALSE	99.1384	174.59	313.363	0.698362	1.43192	3.16087	2.52173	1.25345	FALSE	FALSE	98.2847	174.474	315.837	0.697898	1.43287	3.21349	2.54363	1.26335	FALSE	FALSE	67.1199	121.913	11005.6	0.487653	2.05064	163.969	3.72468	44.0223	FALSE	FALSE	18.0917	279.79	30202
6:2 FTS	M2-6:2 FTS	250	3	5.08005e+08	6.75561	5.03869e+08	204.515	253.271	314.588	1.01309	1.01309	1.53821	1.2224	1.25835	FALSE	FALSE	109.398	195.28	355.875	0.781119	1.28021	3.25304	2.28524	1.4235	FALSE	FALSE	107.061	192.328	352.862	0.769314	1.29986	3.29591	2.33513	1.41145	FALSE	FALSE	72.7393	132.12	11927	0.52848	1.89222	163.969	3.43693	47.708	FALSE	FALSE	19.6064	303.214	32730.5
8:2 FTS	M2-8:2 FTS	0.98	1	3.75724e+06	0.0304274	3.69224e+06	0.926167	1.15922	1.44653	1.18288	1.18288	1.56184	1.05812	1.47605	FALSE	FALSE	0.370873	0.716913	1.34636	0.731544	1.36697	3.63024	2.64241	1.37384	FALSE	FALSE	0.372197	0.725779	1.37404	0.740591	1.35027	3.69171	2.63302	1.40208	FALSE	FALSE	0.417367	0.751873	1.60825	0.767217	1.30341	3.85332	2.34805	1.64107	FALSE	FALSE	0.143857	2.21937	241.281
8:2 FTS	M2-8:2 FTS	0.98	2	4.63194e+06	0.030537	4.53286e+06	0.930517	1.16395	1.45156	1.1877	1.1877	1.55995	1.05318	1.48118	FALSE	FALSE	0.481454	0.931839	1.75521	0.950856	1.05168	3.64565	2.0355	1.79103	FALSE	FALSE	0.48012	0.936486	1.77663	0.955598	1.04647	3.70039	2.04115	1.81289	FALSE	FALSE	0.51239	0.923053	1.9744	0.941891	1.06169	3.85332	1.91261	2.0147	FALSE	FALSE	0.17661	2.72466	296.214
8:2 FTS	M2-8:2 FTS	0.98	3	5.72514e+06	0.0315668	5.60466e+06	0.972227	1.20839	1.49771	1.23305	1.23305	1.54049	1.00799	1.52827	FALSE	FALSE	0.636527	1.20981	2.24516	1.2345	1.2345	3.5272	1.53961	2.29097	FALSE	FALSE	0.633914	1.21388	2.26839	1.23865	1.23865	3.57839	1.54595	2.31469	FALSE	FALSE	0.633544	1.14131	2.44125	1.1646	1.1646	3.85332	1.54685	2.49107	FALSE	FALSE	0.218369	3.36891	366.254
8:2 FTS	M2-8:2 FTS	1.95	1	5.2426e+06	0.0492327	5.06234e+06	1.44952	1.82739	2.29774	0.937126	1.06709	1.58517	1.34527	1.17833	FALSE	FALSE	0.55165	1.00234	1.78356	0.514019	1.94545	3.23315	3.53485	0.914648	FALSE	TRUE	0.541223	0.989891	1.77212	0.507636	1.96991	3.27429	3.60295	0.908779	FALSE	TRUE	0.572241	1.03087	2.20503	0.528653	1.8916	3.85332	3.40766	1.13078	FALSE	FALSE	0.197239	3.04292	330.814
8:2 FTS	M2-8:2 FTS	1.95	2	7.63033e+06	0.0483	7.45573e+06	1.42077	1.78937	2.24769	0.917625	1.08977	1.58202	1.37249	1.15266	FALSE	FALSE	0.831202	1.57917	2.93835	0.809832	1.23482	3.53507	2.346	1.50685	FALSE	FALSE	0.823487	1.57671	2.95514	0.80857	1.23675	3.58857	2.36798	1.51545	FALSE	FALSE	0.842787	1.51825	3.24753	0.778592	1.28437	3.85332	2.31375	1.6654	FALSE	FALSE	0.29049	4.48157	487.218
8:2 FTS	M2-8:2 FTS	1.95	3	7.96789e+06	0.0478629	7.7566e+06	1.40747	1.77156	2.224	0.908493	1.10072	1.58014	1.38546	1.14051	FALSE	FALSE	0.874583	1.66313	3.09846	0.852888	1.17249	3.54279	2.22963	1.58896	FALSE	FALSE	0.862379	1.65257	3.10087	0.847472	1.17998	3.59572	2.26119	1.59019	FALSE	FALSE	0.876797	1.57952	3.37858	0.810011	1.23455	3.85332	2.224	1.73261	FALSE	FALSE	0.302213	4.66242	506.879
8:2 FTS	M2-8:2 FTS	3.9	1	1.25773e+07	0.0882255	1.22282e+07	2.62176	3.25699	4.03936	0.835127	1.19742	1.54071	1.48755	1.03573	FALSE	FALSE	1.45707	2.70074	4.9325	0.692498	1.44405	3.38522	2.6766	1.26474	FALSE	FALSE	1.43034	2.66928	4.90629	0.684432	1.46107	3.43017	2.72663	1.25802	FALSE	FALSE	1.38226	2.4901	5.32631	0.638488	1.5662	3.85332	2.82146	1.36572	FALSE	FALSE	0.476437	7.35027	799.092
8:2 FTS	M2-8:2 FTS	3.9	2	1.51713e+07	0.0892702	1.49272e+07	2.65042	3.29824	4.09746	0.845702	1.18245	1.54597	1.47147	1.05063	FALSE	FALSE	1.79116	3.35732	6.20779	0.860851	1.16164	3.4658	2.17736	1.59174	FALSE	FALSE	1.77845	3.3587	6.25528	0.861204	1.16116	3.51727	2.19293	1.60392	FALSE	FALSE	1.68735	3.03971	6.50192	0.779413	1.28302	3.85332	2.31131	1.66716	FALSE	FALSE	0.581594	8.97259	975.464
8:2 FTS	M2-8:2 FTS	3.9	3	1.62144e+07	0.0888881	1.59159e+07	2.6399	3.28315	4.07626	0.841833	1.18788	1.5441	1.47733	1.0452	FALSE	FALSE	1.93303	3.62535	6.71121	0.929577	1.07576	3.47186	2.01755	1.72082	FALSE	FALSE	1.91312	3.61494	6.73994	0.926908	1.07886	3.52302	2.03856	1.72819	FALSE	FALSE	1.79912	3.24105	6.93258	0.831038	1.20331	3.85332	2.16773	1.77758	FALSE	FALSE	0.620116	9.5669	1040.07
8:2 FTS	M2-8:2 FTS	7.81	1	4.34795e+07	0.197419	4.31198e+07	5.86967	7.35077	9.19753	0.941199	1.06247	1.56696	1.33057	1.17766	FALSE	FALSE	5.88849	10.7306	19.4913	1.37395	1.37395	3.31007	1.32632	2.49569	FALSE	FALSE	5.84657	10.7331	19.6387	1.37427	1.37427	3.35902	1.33583	2.51456	FALSE	FALSE	4.87421	8.78073	18.7819	1.12429	1.12429	3.85332	1.60231	2.40485	FALSE	FALSE	1.68003	25.9189	2817.8
8:2 FTS	M2-8:2 FTS	7.81	2	4.43478e+07	0.197053	4.38872e+07	5.85879	7.3365	9.17887	0.939373	1.06454	1.56668	1.33304	1.17527	FALSE	FALSE	6.03574	10.9719	19.8849	1.40486	1.40486	3.29453	1.29396	2.54608	FALSE	FALSE	5.97567	10.9465	19.99	1.40161	1.40161	3.34523	1.30697	2.55954	FALSE	FALSE	4.96096	8.937	19.1162	1.1443	1.1443	3.85332	1.57429	2.44765	FALSE	FALSE	1.70993	26.3802	2867.95
8:2 FTS	M2-8:2 FTS	7.81	3	4.68303e+07	0.198049	4.64087e+07	5.88842	7.3753	9.22955	0.94434	1.05894	1.56741	1.32633	1.18176	FALSE	FALSE	6.46549	11.6648	20.993	1.49357	1.49357	3.24693	1.20795	2.68796	FALSE	FALSE	6.40833	11.6505	21.127	1.49174	1.49174	3.2968	1.21873	2.70512	FALSE	FALSE	5.24598	9.45047	20.2145	1.21005	1.21005	3.85332	1.48876	2.58828	FALSE	FALSE	1.80818	27.8958	3032.72
8:2 FTS	M2-8:2 FTS	15.63	1	7.81284e+07	0.417057	7.80187e+07	12.4289	15.5671	19.4976	0.995977	1.00404	1.56873	1.25755	1.24745	FALSE	FALSE	11.0272	20.1726	36.9797	1.29064	1.29064	3.35349	1.4174	2.36594	FALSE	FALSE	10.9817	20.2318	37.3539	1.29442	1.29442	3.40146	1.42327	2.38988	FALSE	FALSE	8.81914	15.8874	33.983	1.01647	1.01647	3.85332	1.77228	2.17422	FALSE	FALSE	3.03977	46.8963	5098.38
8:2 FTS	M2-8:2 FTS	15.63	2	9.10564e+07	0.415879	9.14561e+07	12.3926	15.5215	19.4401	0.993056	1.00699	1.56869	1.26124	1.24377	FALSE	FALSE	13.335	23.9626	43.2019	1.53312	1.53312	3.23974	1.17211	2.76404	FALSE	FALSE	13.3568	24.157	43.8395	1.54555	1.54555	3.28218	1.17019	2.80483	FALSE	FALSE	10.3381	18.6237	39.836	1.19154	1.19154	3.85332	1.51188	2.54869	FALSE	FALSE	3.56332	54.9734	5976.49
8:2 FTS	M2-8:2 FTS	15.63	3	7.75117e+07	0.418079	7.6668e+07	12.4605	15.6067	19.5474	0.998511	1.00149	1.56875	1.25436	1.25063	FALSE	FALSE	10.922	19.9937	36.6741	1.27919	1.27919	3.35783	1.43106	2.34639	FALSE	FALSE	10.7541	19.8414	36.6808	1.26944	1.26944	3.41087	1.4534	2.34682	FALSE	FALSE	8.66646	15.6123	33.3947	0.99887	1.00113	3.85332	1.8035	2.13658	FALSE	FALSE	2.98714	46.0844	5010.11
8:2 FTS	M2-8:2 FTS	31.25	1	1.50371e+08	0.926599	1.50894e+08	27.8536	34.7514	43.3966	1.11204	1.11204	1.55802	1.12194	1.38869	FALSE	FALSE	22.4659	41.1008	75.8078	1.31523	1.31523	3.37435	1.391	2.42585	FALSE	FALSE	22.3701	41.2166	76.5785	1.31893	1.31893	3.42325	1.39695	2.45051	FALSE	FALSE	17.0569	30.7275	65.7259	0.98328	1.017	3.85332	1.8321	2.10323	FALSE	FALSE	5.87915	90.7011	9860.67
8:2 FTS	M2-8:2 FTS	31.25	2	1.60498e+08	0.928002	1.63459e+08	27.9014	34.8065	43.4597	1.11381	1.11381	1.55762	1.12002	1.39071	FALSE	FALSE	24.3432	44.2612	81.1685	1.41636	1.41636	3.33434	1.28372	2.59739	FALSE	FALSE	24.6719	45.1085	83.2089	1.44347	1.44347	3.37262	1.26662	2.66268	FALSE	FALSE	18.4773	33.2862	71.1989	1.06516	1.06516	3.85332	1.69127	2.27836	FALSE	FALSE	6.36871	98.2538	10681.8
8:2 FTS	M2-8:2 FTS	31.25	3	1.67578e+08	0.918042	1.686e+08	27.5638	34.4157	43.0096	1.1013	1.1013	1.56037	1.13373	1.37631	FALSE	FALSE	25.6969	46.4889	84.848	1.48764	1.48764	3.30188	1.2161	2.71514	FALSE	FALSE	25.6431	46.7136	85.871	1.49484	1.49484	3.3487	1.21865	2.74787	FALSE	FALSE	19.0583	34.333	73.438	1.09866	1.09866	3.85332	1.6397	2.35002	FALSE	FALSE	6.569	101.344	11017.7
8:2 FTS	M2-8:2 FTS	62.5	1	1.89239e+08	1.89532	1.89011e+08	57.187	71.3307	89.1252	1.14129	1.14129	1.55849	1.09291	1.426	FALSE	FALSE	28.0666	51.5117	95.5369	0.824188	1.21332	3.40394	2.22685	1.52859	FALSE	FALSE	27.7499	51.2816	95.7852	0.820506	1.21876	3.45172	2.25226	1.53256	FALSE	FALSE	21.3656	38.4894	82.3286	0.615831	1.62382	3.85332	2.92526	1.31726	FALSE	FALSE	7.36426	113.613	12351.5
8:2 FTS	M2-8:2 FTS	62.5	2	2.00876e+08	1.89203	2.0143e+08	57.0708	71.1986	88.9764	1.13918	1.13918	1.55905	1.09513	1.42362	FALSE	FALSE	29.929	55.155	102.786	0.882479	1.13317	3.43433	2.08827	1.64458	FALSE	FALSE	29.7015	55.1271	103.496	0.882034	1.13374	3.48454	2.10427	1.65594	FALSE	FALSE	22.7694	41.0184	87.738	0.656295	1.52371	3.85332	2.74491	1.40381	FALSE	FALSE	7.84813	121.078	13163.1
8:2 FTS	M2-8:2 FTS	62.5	3	2.0815e+08	1.90315	2.08726e+08	57.4647	71.6454	89.4787	1.14633	1.14633	1.55711	1.08762	1.43166	FALSE	FALSE	31.119	57.452	107.305	0.919232	1.08786	3.44822	2.00842	1.71688	FALSE	FALSE	30.8735	57.4057	108.013	0.918491	1.08874	3.49856	2.02439	1.7282	FALSE	FALSE	23.5942	42.5041	90.916	0.680066	1.47045	3.85332	2.64896	1.45466	FALSE	FALSE	8.1324	125.463	13639.9
8:2 FTS	M2-8:2 FTS	125	1	4.07184e+08	3.25108	4.09927e+08	96.2389	121.031	152.594	0.968248	1.03279	1.58557	1.29885	1.22075	FALSE	FALSE	63.9521	118.868	225.098	0.950945	1.05159	3.51979	1.95459	1.80078	FALSE	FALSE	63.36	118.604	226.288	0.948834	1.05393	3.57147	1.97286	1.8103	FALSE	FALSE	46.3377	83.4758	178.554	0.667806	1.49744	3.85332	2.69759	1.42843	FALSE	FALSE	15.9716	246.403	26788
8:2 FTS	M2-8:2 FTS	125	2	4.4145e+08	3.25917	4.47991e+08	96.492	121.36	153.024	0.970883	1.02999	1.58587	1.29544	1.22419	FALSE	FALSE	70.206	130.821	248.59	1.04657	1.04657	3.54086	1.78047	1.98872	FALSE	FALSE	70.1495	131.67	252.161	1.05336	1.05336	3.59463	1.78191	2.01729	FALSE	FALSE	50.6404	91.2271	195.134	0.729817	1.37021	3.85332	2.46838	1.56107	FALSE	FALSE	17.4547	269.283	29275.4
8:2 FTS	M2-8:2 FTS	125	3	4.56026e+08	3.23836	4.59649e+08	95.8422	120.513	151.916	0.964106	1.03723	1.58506	1.30423	1.21533	FALSE	FALSE	72.949	135.975	258.553	1.0878	1.0878	3.5443	1.71353	2.06842	FALSE	FALSE	72.2923	135.725	260.061	1.0858	1.0858	3.59735	1.72909	2.08049	FALSE	FALSE	51.9582	93.601	200.212	0.748808	1.33546	3.85332	2.40578	1.60169	FALSE	FALSE	17.9089	276.291	30037.2
8:2 FTS	M2-8:2 FTS	250	1	5.26275e+08	6.16247	5.28878e+08	180.695	227.383	287.092	0.909531	1.09947	1.58882	1.38355	1.14837	FALSE	FALSE	83.5784	148.773	269.798	0.595094	1.68041	3.22808	2.9912	1.07919	FALSE	FALSE	82.4965	147.78	269.798	0.591121	1.6917	3.27042	3.03043	1.07919	FALSE	FALSE	59.7838	107.699	230.366	0.430794	2.32129	3.85332	4.18173	0.921466	FALSE	TRUE	20.6062	317.904	34561.2
8:2 FTS	M2-8:2 FTS	250	2	5.91182e+08	6.37854	5.96131e+08	187.407	236.482	299.444	0.945927	1.05716	1.59783	1.334	1.19778	FALSE	FALSE	94.0043	171.12	318.163	0.684481	1.46096	3.38456	2.65945	1.27265	FALSE	FALSE	93.0141	170.48	319.299	0.681921	1.46644	3.4328	2.68776	1.27719	FALSE	FALSE	67.386	121.394	259.66	0.485575	2.05942	3.85332	3.70997	1.03864	FALSE	FALSE	23.2265	358.329	38956.1
8:2 FTS	M2-8:2 FTS	250	3	6.92845e+08	6.461	7.02284e+08	190.033	239.972	304.098	0.959888	1.04179	1.60024	1.31556	1.21639	FALSE	FALSE	111.592	207.552	395.519	0.830208	1.20452	3.54432	2.2403	1.58208	FALSE	FALSE	110.892	207.768	399.083	0.831073	1.20326	3.59883	2.25444	1.59633	FALSE	FALSE	79.3854	143.01	305.898	0.572041	1.74813	3.85332	3.14919	1.22359	FALSE	FALSE	27.3624	422.136	45893
HFPODA	M3HFPO-DA	0.98	1	135445	0.0534583	151623	1.00611	1.30199	1.67841	1.32856	1.32856	1.66821	0.974045	1.71266	TRUE	FALSE	0.521423	0.966851	1.75101	0.986583	1.0136	3.35813	1.87947	1.78674	FALSE	FALSE	0.51886	0.896597	1.52023	0.914895	1.09302	2.92994	1.88876	1.55125	FALSE	FALSE	0.170618	3.41934	9.30668	3.48912	3.48912	54.5469	5.74383	9.49661	FALSE	FALSE	0.00581423	0.0802497	9.86542
HFPODA	M3HFPO-DA	0.98	2	152101	0.0532086	183577	0.999483	1.29491	1.67116	1.32134	1.32134	1.67202	0.980507	1.70526	TRUE	FALSE	0.60308	1.10906	1.99496	1.13169	1.13169	3.30796	1.62499	2.03568	FALSE	FALSE	0.614313	1.05538	1.78122	1.07692	1.07692	2.89953	1.59528	1.81757	FALSE	FALSE	0.206575	4.13994	11.268	4.22443	4.22443	54.5469	4.74405	11.498	FALSE	FALSE	0.00703956	0.097162	11.9445
HFPODA	M3HFPO-DA	0.98	3	188840	0.0531095	237674	0.996861	1.2921	1.66826	1.31847	1.31847	1.67352	0.983086	1.70231	TRUE	FALSE	0.800393	1.42802	2.50116	1.45717	1.45717	3.12491	1.2244	2.5522	FALSE	FALSE	0.780506	1.31184	2.17134	1.33861	1.33861	2.78196	1.2556	2.21565	FALSE	FALSE	0.267449	5.35992	14.5885	5.46931	5.46931	54.5469	3.66425	14.8863	FALSE	FALSE	0.00911401	0.125794	15.4644
HFPODA	M3HFPO-DA	1.95	1	167067	0.0772777	218024	1.3833	1.83512	2.42506	0.941086	1.0626	1.75309	1.40967	1.24362	FALSE	FALSE	0.64417	1.14225	1.98828	0.585771	1.70715	3.08658	3.02715	1.01963	FALSE	FALSE	0.688484	1.12576	1.81558	0.577314	1.73216	2.63707	2.83231	0.931066	FALSE	TRUE	0.245337	4.91677	13.3824	2.52142	2.52142	54.5469	7.94825	6.86276	FALSE	FALSE	0.00836048	0.115394	14.1858
HFPODA	M3HFPO-DA	1.95	2	244364	0.0792417	370403	1.42277	1.8883	2.4965	0.968357	1.03268	1.75467	1.37057	1.28025	FALSE	FALSE	0.970083	1.77178	3.17946	0.908603	1.10059	3.27752	2.01014	1.63049	FALSE	FALSE	1.02636	1.74702	2.93275	0.895906	1.11619	2.85744	1.89992	1.50397	FALSE	FALSE	0.416806	8.35316	22.7355	4.28367	4.28367	54.5469	4.67844	11.6592	FALSE	FALSE	0.0142037	0.196044	24.1004
HFPODA	M3HFPO-DA	1.95	3	272897	0.0803623	379375	1.44565	1.91868	2.53677	0.983941	1.01632	1.75477	1.34888	1.30091	FALSE	FALSE	1.10327	2.00924	3.59887	1.03038	1.03038	3.26199	1.76747	1.84558	FALSE	FALSE	1.04658	1.78165	2.99152	0.913666	1.09449	2.85837	1.86321	1.53411	FALSE	FALSE	0.426902	8.5555	23.2862	4.38744	4.38744	54.5469	4.56779	11.9416	FALSE	FALSE	0.0145478	0.200792	24.6842
HFPODA	M3HFPO-DA	3.9	1	420178	0.129233	748735	2.38313	3.09915	4.02013	0.794653	1.25841	1.68691	1.6365	1.0308	FALSE	FALSE	1.72096	3.09123	5.48401	0.792623	1.26163	3.1866	2.26618	1.40616	FALSE	FALSE	1.75427	2.92666	4.83496	0.750424	1.33258	2.75611	2.22314	1.23973	FALSE	FALSE	0.842533	16.8851	45.9576	4.32952	4.32952	54.5469	4.6289	11.784	FALSE	FALSE	0.0287115	0.396284	48.7168
HFPODA	M3HFPO-DA	3.9	2	456142	0.131976	820259	2.43141	3.17224	4.12823	0.813394	1.22942	1.69787	1.60401	1.05852	FALSE	FALSE	1.87921	3.3863	6.02974	0.868282	1.1517	3.20866	2.07534	1.54609	FALSE	FALSE	1.87735	3.14781	5.22762	0.807131	1.23896	2.78458	2.0774	1.34042	FALSE	FALSE	0.923018	18.4981	50.3478	4.74311	4.74311	54.5469	4.22527	12.9097	FALSE	FALSE	0.0314542	0.43414	53.3705
HFPODA	M3HFPO-DA	3.9	3	472885	0.131307	819134	2.41955	3.1544	4.10197	0.80882	1.23637	1.69534	1.61187	1.05179	FALSE	FALSE	1.95464	3.52427	6.28065	0.903658	1.10661	3.2132	1.99525	1.61042	FALSE	FALSE	1.87541	3.14436	5.22156	0.806247	1.24031	2.78423	2.07955	1.33886	FALSE	FALSE	0.921752	18.4727	50.2787	4.7366	4.7366	54.5469	4.23107	12.892	FALSE	FALSE	0.031411	0.433544	53.2973
HFPODA	M3HFPO-DA	7.81	1	1.35728e+06	0.275077	3.56125e+06	5.22248	6.84098	8.94877	0.875926	1.14165	1.71351	1.49546	1.14581	FALSE	FALSE	6.12274	10.7304	18.7525	1.37393	1.37393	3.06277	1.27557	2.40109	FALSE	FALSE	5.80334	9.60761	15.8597	1.23017	1.23017	2.73286	1.34578	2.03069	FALSE	FALSE	4.00739	80.3117	218.591	10.2832	10.2832	54.5469	1.9489	27.9886	FALSE	FALSE	0.136562	1.88487	231.714
HFPODA	M3HFPO-DA	7.81	2	1.33547e+06	0.276665	3.53465e+06	5.25257	6.88386	9.00942	0.881416	1.13454	1.71524	1.48689	1.15358	FALSE	FALSE	6.00514	10.5444	18.4603	1.35012	1.35012	3.07408	1.30055	2.36367	FALSE	FALSE	5.76692	9.55191	15.7747	1.22304	1.22304	2.73538	1.35428	2.01981	FALSE	FALSE	3.97746	79.7119	216.958	10.2064	10.2064	54.5469	1.96356	27.7795	FALSE	FALSE	0.135542	1.87079	229.984
HFPODA	M3HFPO-DA	7.81	3	1.39507e+06	0.278382	3.75556e+06	5.28526	6.93022	9.07477	0.887352	1.12695	1.717	1.4777	1.16194	FALSE	FALSE	6.32871	11.0529	19.2538	1.41522	1.41522	3.04229	1.23406	2.46527	FALSE	FALSE	6.07014	10.0116	16.4692	1.2819	1.2819	2.71315	1.28663	2.10873	FALSE	FALSE	4.22604	84.6938	230.518	10.8443	10.8443	54.5469	1.84806	29.5157	FALSE	FALSE	0.144013	1.98771	244.357
HFPODA	M3HFPO-DA	15.63	1	2.21598e+06	0.584023	8.78056e+06	11.4112	14.9945	19.7017	0.959343	1.04238	1.72652	1.3697	1.26051	FALSE	FALSE	9.97598	17.704	31.4476	1.1327	1.1327	3.15233	1.56676	2.012	FALSE	FALSE	11.3513	18.7887	31.1316	1.20209	1.20209	2.74255	1.37693	1.99178	FALSE	FALSE	9.88056	198.015	538.954	12.6689	12.6689	54.5469	1.58189	34.482	FALSE	FALSE	0.336705	4.6473	571.311
HFPODA	M3HFPO-DA	15.63	2	2.17841e+06	0.570331	8.34535e+06	11.1333	14.6164	19.1872	0.935153	1.06934	1.72342	1.4039	1.22759	FALSE	FALSE	9.78679	17.3807	30.8912	1.11201	1.11201	3.15642	1.59705	1.97641	FALSE	FALSE	10.8878	18.064	29.9949	1.15573	1.15573	2.7549	1.43555	1.91906	FALSE	FALSE	9.39083	188.201	512.241	12.041	12.041	54.5469	1.66439	32.7729	FALSE	FALSE	0.320016	4.41696	542.994
HFPODA	M3HFPO-DA	15.63	3	2.42648e+06	0.575607	8.90903e+06	11.2398	14.762	19.3863	0.944469	1.0588	1.7248	1.3906	1.24033	FALSE	FALSE	11.0624	19.5234	34.5113	1.2491	1.2491	3.1197	1.4129	2.20801	FALSE	FALSE	11.4885	19.0011	31.461	1.21568	1.21568	2.73848	1.36049	2.01286	FALSE	FALSE	10.0251	200.913	546.84	12.8543	12.8543	54.5469	1.55908	34.9866	FALSE	FALSE	0.341632	4.7153	579.67
HFPODA	M3HFPO-DA	31.25	1	3.60192e+06	1.24642	2.94753e+07	25.1413	33.0334	43.4592	1.05707	1.05707	1.7286	1.24298	1.39069	FALSE	FALSE	16.3814	29.0906	51.9091	0.930901	1.07423	3.16878	1.90765	1.66109	FALSE	FALSE	28.9071	46.864	76.4231	1.49965	1.49965	2.64375	1.08105	2.44554	FALSE	FALSE	33.1678	664.713	1809.2	21.2708	21.2708	54.5469	0.942178	57.8945	TRUE	FALSE	1.13028	15.6004	1917.82
HFPODA	M3HFPO-DA	31.25	2	3.51731e+06	1.22588	2.7551e+07	24.6808	32.4438	42.7027	1.0382	1.0382	1.7302	1.26617	1.36649	FALSE	FALSE	15.9779	28.3515	50.5395	0.907247	1.10224	3.16309	1.95583	1.61726	FALSE	FALSE	27.2311	44.451	72.9795	1.42243	1.42243	2.68001	1.14758	2.33534	FALSE	FALSE	31.0024	621.317	1691.09	19.8821	19.8821	54.5469	1.00798	54.1148	FALSE	FALSE	1.05649	14.5819	1792.62
HFPODA	M3HFPO-DA	31.25	3	3.59599e+06	1.21201	2.84679e+07	24.3735	32.0464	42.1874	1.02548	1.02548	1.73087	1.28213	1.35	FALSE	FALSE	16.353	29.0388	51.8133	0.929241	1.07615	3.16843	1.91096	1.65802	FALSE	FALSE	28.0273	45.605	74.6399	1.45936	1.45936	2.66311	1.11498	2.38848	FALSE	FALSE	32.0343	641.996	1747.37	20.5439	20.5439	54.5469	0.975518	55.9159	TRUE	FALSE	1.09165	15.0672	1852.28
HFPODA	M3HFPO-DA	62.5	1	4.37356e+06	2.54259	2.85995e+07	52.8632	69.4502	91.4773	1.1112	1.1112	1.73045	1.1823	1.46364	FALSE	FALSE	20.7108	34.6486	58.265	0.554378	1.80382	2.81327	3.01776	0.93224	FALSE	TRUE	27.1361	44.1453	72.2401	0.706325	1.41578	2.66214	2.3032	1.15584	FALSE	FALSE	32.1823	644.963	1755.45	10.3194	10.3194	54.5469	1.94206	28.0872	FALSE	FALSE	1.09669	15.1369	1860.84
HFPODA	M3HFPO-DA	62.5	2	4.58511e+06	2.53527	3.08187e+07	52.6851	69.2292	91.203	1.10767	1.10767	1.7311	1.18629	1.45925	FALSE	FALSE	21.576	36.4682	61.9897	0.583492	1.71382	2.87308	2.89674	0.991835	FALSE	TRUE	28.5641	46.809	77.1989	0.748943	1.33521	2.70266	2.18806	1.23518	FALSE	FALSE	34.6796	695.01	1891.66	11.1202	11.1202	54.5469	1.80221	30.2666	FALSE	FALSE	1.18179	16.3115	2005.23
HFPODA	M3HFPO-DA	62.5	3	4.68692e+06	2.54997	3.1381e+07	53.0432	69.6731	91.7532	1.11477	1.11477	1.72978	1.17828	1.46805	FALSE	FALSE	21.9988	37.3475	63.7813	0.597561	1.67347	2.89931	2.84106	1.0205	FALSE	FALSE	28.9267	47.4779	78.4351	0.759647	1.3164	2.71151	2.16064	1.25496	FALSE	FALSE	35.3123	707.69	1926.18	11.323	11.323	54.5469	1.76992	30.8188	FALSE	FALSE	1.20336	16.6091	2041.82
HFPODA	M3HFPO-DA	125	1	1.78038e+07	4.48394	1.23085e+08	93.9473	124.183	164.773	0.993466	1.00658	1.75389	1.33053	1.31818	FALSE	FALSE	87.435	156.458	285.151	1.25166	1.25166	3.26129	1.42963	2.28121	FALSE	FALSE	79.9767	134.295	228.607	1.07436	1.07436	2.85842	1.56296	1.82886	FALSE	FALSE	138.505	2775.76	7555.01	22.2061	22.2061	54.5469	0.902497	60.4401	TRUE	FALSE	4.7199	65.1454	8008.58
HFPODA	M3HFPO-DA	125	2	1.66049e+07	4.40791	1.16843e+08	92.1823	121.797	161.528	0.974373	1.0263	1.75227	1.35601	1.29223	FALSE	FALSE	80.528	144.433	263.736	1.15546	1.15546	3.27509	1.55226	2.10989	FALSE	FALSE	76.6609	128.698	218.973	1.02958	1.02958	2.85638	1.63056	1.75178	FALSE	FALSE	131.481	2635	7171.88	21.08	21.08	54.5469	0.950708	57.3751	TRUE	FALSE	4.48055	61.8418	7602.46
HFPODA	M3HFPO-DA	125	3	1.66546e+07	4.38111	1.17092e+08	91.5666	120.957	160.378	0.967659	1.03342	1.75149	1.36513	1.28303	FALSE	FALSE	80.8089	144.928	264.63	1.15942	1.15942	3.27476	1.54686	2.11704	FALSE	FALSE	76.7927	128.922	219.361	1.03137	1.03137	2.85653	1.62776	1.75489	FALSE	FALSE	131.761	2640.61	7187.16	21.1249	21.1249	54.5469	0.948688	57.4973	TRUE	FALSE	4.49009	61.9735	7618.65
HFPODA	M3HFPO-DA	250	1	3.50084e+07	9.3912	2.54633e+08	203.263	270.049	360.719	1.0802	1.0802	1.77464	1.22993	1.44288	FALSE	FALSE	176.455	319.445	593.031	1.27778	1.27778	3.3608	1.41679	2.37212	FALSE	FALSE	134.447	226.606	388.704	0.906425	1.10324	2.89114	1.85947	1.55482	FALSE	FALSE	286.532	5742.37	15629.5	22.9695	22.9695	54.5469	0.872501	62.5179	TRUE	FALSE	9.76432	134.77	16567.8
HFPODA	M3HFPO-DA	250	2	3.29432e+07	8.9892	2.35002e+08	192.815	256.35	342.646	1.0254	1.0254	1.77707	1.29658	1.37059	FALSE	FALSE	163.714	296.903	551.974	1.18761	1.18761	3.37158	1.52706	2.2079	FALSE	FALSE	126.254	211.749	361.178	0.846995	1.18065	2.86073	1.98014	1.44471	FALSE	FALSE	264.442	5299.65	14424.5	21.1986	21.1986	54.5469	0.945388	57.6979	TRUE	FALSE	9.01152	124.38	15290.5
HFPODA	M3HFPO-DA	250	3	3.31132e+07	9.22517	2.36668e+08	198.892	264.372	353.304	1.05749	1.05749	1.77636	1.25696	1.41322	FALSE	FALSE	164.744	298.744	555.365	1.19498	1.19498	3.37109	1.51751	2.22146	FALSE	FALSE	126.946	213.015	363.54	0.852059	1.17363	2.86374	1.96935	1.45416	FALSE	FALSE	266.317	5337.24	14526.8	21.3489	21.3489	54.5469	0.938731	58.1071	TRUE	FALSE	9.07543	125.262	15398.9
NBP2		0.98	1	5.58748e+07		5.55274e+07											0.348741	0.722767	1.44628	0.737517	1.3559	4.14715	2.8101	1.4758	FALSE	FALSE	0.274783	0.604907	1.27606	0.617252	1.62008	4.6439	3.56646	1.30211	FALSE	FALSE	5.37617	9.21352	13.7767	9.40155	9.40155	2.56255	0.182286	14.0579	TRUE	FALSE	7.22068	33.4338	3606.74
NBP2		0.98	2	6.43101e+07		7.3e+07											0.420579	0.872036	1.74843	0.889833	1.12381	4.15719	2.33012	1.78411	FALSE	FALSE	0.398026	0.880722	1.87324	0.898696	1.11272	4.70631	2.46215	1.91146	FALSE	FALSE	7.06787	12.1127	18.1118	12.3599	12.3599	2.56255	0.138656	18.4814	TRUE	FALSE	9.49278	43.9544	4741.66
NBP2		0.98	3	7.53494e+07		8.33911e+07											0.523619	1.0746	2.13835	1.09653	1.09653	4.08379	1.87159	2.18199	FALSE	FALSE	0.4809	1.05393	2.22631	1.07544	1.07544	4.62947	2.03785	2.27175	FALSE	FALSE	8.07394	13.8369	20.6899	14.1193	14.1193	2.56255	0.121378	21.1121	TRUE	FALSE	10.844	50.211	5416.61
NBP2		1.95	1	7.43333e+07		7.99001e+07											0.500443	0.974453	1.84852	0.499719	2.00112	3.69376	3.89655	0.947957	FALSE	TRUE	0.443406	0.918847	1.84482	0.471204	2.12223	4.16057	4.39778	0.946061	FALSE	TRUE	7.73594	13.2576	19.8237	6.79878	6.79878	2.56255	0.25207	10.166	TRUE	FALSE	10.3901	48.109	5189.85
NBP2		1.95	2	1.05201e+08		1.17709e+08											0.752363	1.52547	3.01513	0.782293	1.27829	4.00754	2.59183	1.54622	FALSE	FALSE	0.709258	1.53329	3.21614	0.786301	1.27178	4.53452	2.74935	1.6493	FALSE	FALSE	11.3966	19.5312	29.2043	10.016	10.016	2.56255	0.171104	14.9766	TRUE	FALSE	15.3066	70.8743	7645.7
NBP2		1.95	3	1.07097e+08		1.19747e+08											0.769319	1.56064	3.08671	0.800326	1.24949	4.01226	2.53471	1.58293	FALSE	FALSE	0.72513	1.56801	3.29056	0.80411	1.24361	4.5379	2.68917	1.68747	FALSE	FALSE	11.5939	19.8693	29.7099	10.1894	10.1894	2.56255	0.168192	15.2358	TRUE	FALSE	15.5716	72.1012	7778.05
NBP2		3.9	1	1.88042e+08		2.07233e+08											1.50484	2.99604	5.86205	0.768215	1.30172	3.89545	2.59163	1.50309	FALSE	FALSE	1.41705	3.00269	6.23281	0.76992	1.29884	4.39844	2.7522	1.59816	FALSE	FALSE	20.0643	34.3857	51.4158	8.81684	8.81684	2.56255	0.194375	13.1835	TRUE	FALSE	26.9482	124.778	13460.7
NBP2		3.9	2	2.04224e+08		2.35558e+08											1.6612	3.31702	6.51438	0.850517	1.17575	3.92148	2.3477	1.67035	FALSE	FALSE	1.66167	3.5286	7.35263	0.904769	1.10525	4.42484	2.34704	1.88529	FALSE	FALSE	22.8067	39.0855	58.4434	10.0219	10.0219	2.56255	0.171002	14.9855	TRUE	FALSE	30.6315	141.833	15300.5
NBP2		3.9	3	2.08725e+08		2.39676e+08											1.70583	3.40718	6.69512	0.873635	1.14464	3.92484	2.28628	1.7167	FALSE	FALSE	1.69857	3.60625	7.51489	0.92468	1.08146	4.42424	2.29605	1.92689	FALSE	FALSE	23.2054	39.7688	59.4651	10.1971	10.1971	2.56255	0.168064	15.2475	TRUE	FALSE	31.167	144.312	15568
NBP2		7.81	1	6.85054e+08		7.5176e+08											7.36443	13.8025	25.8343	1.76728	1.76728	3.50799	1.0605	3.30785	FALSE	FALSE	7.18483	14.2545	28.2455	1.82516	1.82516	3.93127	1.08701	3.61658	FALSE	FALSE	72.7855	124.738	186.516	15.9715	15.9715	2.56255	0.107302	23.8817	TRUE	FALSE	97.7574	452.645	48830
NBP2		7.81	2	6.44445e+08		7.37451e+08											6.7664	12.8322	24.2861	1.64305	1.64305	3.58922	1.15423	3.10961	FALSE	FALSE	6.9912	13.9245	27.6919	1.78291	1.78291	3.96097	1.11712	3.5457	FALSE	FALSE	71.4001	122.363	182.966	15.6675	15.6675	2.56255	0.109384	23.4272	TRUE	FALSE	95.8967	444.03	47900.6
NBP2		7.81	3	6.64111e+08		7.13561e+08											7.0529	13.3008	25.0412	1.70305	1.70305	3.55048	1.10735	3.2063	FALSE	FALSE	6.67367	13.3763	26.758	1.71272	1.71272	4.00948	1.17027	3.42612	FALSE	FALSE	69.0871	118.399	177.039	15.16	15.16	2.56255	0.113046	22.6682	TRUE	FALSE	92.7901	429.645	46348.8
NBP2		15.63	1	1.03741e+09		1.14061e+09											11.4278	22.0617	42.7331	1.41149	1.41149	3.73941	1.36772	2.73404	FALSE	FALSE	11.3225	23.1016	47.3449	1.47803	1.47803	4.18147	1.38043	3.0291	FALSE	FALSE	110.434	189.259	282.993	12.1087	12.1087	2.56255	0.141532	18.1057	TRUE	FALSE	148.323	686.778	74087.6
NBP2		15.63	2	1.11711e+09		1.1553e+09											12.6055	24.104	46.2793	1.54216	1.54216	3.67134	1.23993	2.96093	FALSE	FALSE	11.5196	23.466	48.0225	1.50135	1.50135	4.16878	1.35682	3.07246	FALSE	FALSE	111.856	191.695	286.636	12.2646	12.2646	2.56255	0.139733	18.3389	TRUE	FALSE	150.233	695.621	75041.4
NBP2		15.63	3	1.11026e+09		1.23601e+09											12.5022	23.9274	45.9778	1.53086	1.53086	3.67758	1.25018	2.94164	FALSE	FALSE	12.631	25.4873	51.7076	1.63067	1.63067	4.0937	1.23743	3.30823	FALSE	FALSE	119.671	205.088	306.662	13.1214	13.1214	2.56255	0.130608	19.6201	TRUE	FALSE	160.729	744.22	80284.2
NBP2		31.25	1	1.67598e+09		1.86541e+09											19.5524	38.1841	75.2651	1.22189	1.22189	3.84941	1.59827	2.40848	FALSE	FALSE	19.9479	41.1537	85.9059	1.31692	1.31692	4.30651	1.56658	2.74899	FALSE	FALSE	180.609	309.523	462.82	9.90474	9.90474	2.56255	0.173025	14.8103	TRUE	FALSE	242.575	1123.19	121166
NBP2		31.25	2	1.68689e+09		1.76898e+09											19.7133	38.4844	75.8346	1.2315	1.2315	3.84687	1.58522	2.42671	FALSE	FALSE	18.6194	38.5417	80.6694	1.23333	1.23333	4.33255	1.67836	2.58142	FALSE	FALSE	171.273	293.523	438.895	9.39273	9.39273	2.56255	0.182457	14.0447	TRUE	FALSE	230.035	1065.13	114903
NBP2		31.25	3	1.73184e+09		1.81796e+09											20.3827	39.726	78.1742	1.27123	1.27123	3.83532	1.53316	2.50157	FALSE	FALSE	19.2889	39.8639	83.3331	1.27564	1.27564	4.32027	1.62011	2.66666	FALSE	FALSE	176.015	301.649	451.047	9.65278	9.65278	2.56255	0.177542	14.4335	TRUE	FALSE	236.404	1094.62	118084
NBP2		62.5	1	2.04743e+09		2.16244e+09											24.2408	46.9183	91.8603	0.750693	1.3321	3.78949	2.5783	1.46976	FALSE	FALSE	23.1927	47.6623	99.3172	0.762597	1.31131	4.28226	2.69482	1.58908	FALSE	FALSE	209.367	358.808	536.514	5.74093	5.74093	2.56255	0.298518	8.58423	TRUE	FALSE	281.199	1302.03	140460
NBP2		62.5	2	2.04317e+09		2.02702e+09											24.1851	46.7999	91.6045	0.748798	1.33547	3.78764	2.58424	1.46567	FALSE	FALSE	21.5613	43.9896	90.8927	0.703834	1.42079	4.21555	2.89871	1.45428	FALSE	FALSE	196.256	336.339	502.917	5.38142	5.38142	2.56255	0.318461	8.04667	TRUE	FALSE	263.59	1220.5	131664
NBP2		62.5	3	2.13817e+09		2.13191e+09											25.44	49.4548	97.3159	0.791277	1.26378	3.82531	2.45676	1.55705	FALSE	FALSE	22.8203	46.8286	97.412	0.749258	1.33465	4.26865	2.73878	1.55859	FALSE	FALSE	206.412	353.743	528.941	5.65989	5.65989	2.56255	0.302792	8.46306	TRUE	FALSE	277.23	1283.66	138477
NBP2		125	1	4.832e+09		4.89791e+09											64.9142	128.456	260.226	1.02765	1.02765	4.00876	1.92562	2.08181	FALSE	FALSE	60.5341	126.938	273.613	1.0155	1.0155	4.51998	2.06495	2.1889	FALSE	FALSE	474.216	812.698	1215.2	6.50159	6.50159	2.56255	0.263593	9.72162	TRUE	FALSE	636.915	2949.1	318140
NBP2		125	2	4.88143e+09		4.96288e+09											65.7382	130.119	263.699	1.04095	1.04095	4.01135	1.90148	2.10959	FALSE	FALSE	61.5482	129.117	278.49	1.03294	1.03294	4.52475	2.03093	2.22792	FALSE	FALSE	480.507	823.478	1231.32	6.58783	6.58783	2.56255	0.260142	9.85057	TRUE	FALSE	645.363	2988.22	322360
NBP2		125	3	4.96626e+09		5.02682e+09											67.1641	132.986	269.662	1.06389	1.06389	4.01498	1.86111	2.1573	FALSE	FALSE	62.5543	131.272	283.297	1.05018	1.05018	4.52882	1.99827	2.26637	FALSE	FALSE	486.697	834.088	1247.19	6.6727	6.6727	2.56255	0.256833	9.97748	TRUE	FALSE	653.678	3026.72	326513
NBP2		250	1	7.05939e+09		7.13338e+09											97.9449	192.234	388.027	0.768935	1.3005	3.96169	2.55246	1.55211	FALSE	FALSE	91.9359	191.257	411.298	0.765029	1.30714	4.47375	2.71929	1.64519	FALSE	FALSE	690.655	1183.62	1769.84	4.7345	4.7345	2.56255	0.361975	7.07935	TRUE	FALSE	927.611	4295.11	463344
NBP2		250	2	6.75228e+09		6.84478e+09											93.0514	181.488	363.659	0.725952	1.3775	3.90815	2.68669	1.45464	FALSE	FALSE	87.5565	181.091	386.736	0.724363	1.38052	4.41699	2.8553	1.54694	FALSE	FALSE	662.713	1135.74	1698.23	4.54295	4.54295	2.56255	0.377237	6.79293	TRUE	FALSE	890.082	4121.34	444598
NBP2		250	3	6.67668e+09		6.50399e+09											91.8668	178.871	357.701	0.715482	1.39766	3.89369	2.72133	1.43081	FALSE	FALSE	82.5258	169.308	358.131	0.677233	1.4766	4.33963	3.02936	1.43253	FALSE	FALSE	629.718	1079.19	1613.68	4.31677	4.31677	2.56255	0.397003	6.45473	TRUE	FALSE	845.767	3916.15	422462
N-EtFOSAA	d5-N-EtFOSAA	7.81	1	1.9163e+07	0.184076	1.88228e+07	6.31619	7.27224	8.34998	0.931145	1.07395	1.322	1.2365	1.06914	FALSE	FALSE	4.61716	7.86032	12.9063	1.00644	1.00644	2.79528	1.69151	1.65253	FALSE	FALSE	4.08918	7.44787	12.9496	0.953632	1.04862	3.1668	1.90992	1.65808	FALSE	FALSE	4.04746	10.8718	20.6733	1.39204	1.39204	5.10771	1.92961	2.64702	FALSE	FALSE	0.726515	10.5216	1223.39
N-EtFOSAA	d5-N-EtFOSAA	7.81	2	2.09287e+07	0.18776	2.12327e+07	6.45091	7.44688	8.57233	0.953506	1.04876	1.32886	1.21068	1.09761	FALSE	FALSE	5.35845	8.96879	14.5361	1.14837	1.14837	2.71274	1.45751	1.86122	FALSE	FALSE	5.00891	8.92811	15.2852	1.14316	1.14316	3.0516	1.55922	1.95713	FALSE	FALSE	4.56566	12.2637	23.3201	1.57026	1.57026	5.10771	1.7106	2.98592	FALSE	FALSE	0.819531	11.8686	1380.02
N-EtFOSAA	d5-N-EtFOSAA	7.81	3	2.3354e+07	0.186787	2.53434e+07	6.41455	7.40075	8.51458	0.9476	1.0553	1.32738	1.21754	1.09021	FALSE	FALSE	6.52204	10.5334	16.5758	1.34871	1.34871	2.5415	1.19748	2.12238	FALSE	FALSE	6.90969	11.5592	18.796	1.48005	1.48005	2.72023	1.1303	2.40665	FALSE	FALSE	5.44956	14.638	27.8348	1.87426	1.87426	5.10771	1.43314	3.564	FALSE	FALSE	0.978192	14.1664	1647.19
N-EtFOSAA	d5-N-EtFOSAA	15.63	1	3.10556e+07	0.386769	2.98822e+07	13.2537	15.2102	17.4279	0.97314	1.0276	1.31495	1.17929	1.11503	FALSE	FALSE	8.58171	14.2012	22.9989	0.908589	1.10061	2.67999	1.82131	1.47146	FALSE	FALSE	7.49373	13.1393	22.3989	0.840648	1.18956	2.98901	2.08574	1.43307	FALSE	FALSE	6.42555	17.2596	32.8199	1.10426	1.10426	5.10771	2.43248	2.0998	FALSE	FALSE	1.15338	16.7035	1942.19
N-EtFOSAA	d5-N-EtFOSAA	15.63	2	3.49465e+07	0.389673	3.54013e+07	13.3578	15.3346	17.5763	0.981103	1.01926	1.3158	1.1701	1.12452	FALSE	FALSE	10.1757	16.7244	26.9843	1.07002	1.07002	2.65185	1.53602	1.72644	FALSE	FALSE	9.54556	16.6355	28.3294	1.06433	1.06433	2.96781	1.63741	1.8125	FALSE	FALSE	7.61232	20.4474	38.8815	1.30821	1.30821	5.10771	2.05325	2.48762	FALSE	FALSE	1.3664	19.7886	2300.91
N-EtFOSAA	d5-N-EtFOSAA	15.63	3	3.74315e+07	0.382129	3.86073e+07	13.0914	15.0113	17.1857	0.960418	1.04121	1.31274	1.19391	1.09953	FALSE	FALSE	11.3112	18.3758	29.3729	1.17567	1.17567	2.59679	1.38181	1.87926	FALSE	FALSE	10.9149	18.7363	31.5372	1.19874	1.19874	2.88939	1.43199	2.01774	FALSE	FALSE	8.30169	22.2991	42.4026	1.42668	1.42668	5.10771	1.88275	2.7129	FALSE	FALSE	1.49015	21.5806	2509.28
N-EtFOSAA	d5-N-EtFOSAA	31.25	1	5.09767e+07	0.8649	4.94217e+07	29.6754	33.7212	38.3051	1.07908	1.07908	1.29081	1.05306	1.22576	FALSE	FALSE	16.3073	26.331	42.1339	0.842591	1.18682	2.58375	1.91632	1.34829	FALSE	FALSE	14.5428	24.7183	41.5007	0.790984	1.26425	2.85369	2.14882	1.32802	FALSE	FALSE	10.6271	28.5453	54.2802	0.913451	1.09475	5.10771	2.94059	1.73697	FALSE	FALSE	1.90756	27.6257	3212.16
N-EtFOSAA	d5-N-EtFOSAA	31.25	2	5.52341e+07	0.861174	5.65976e+07	29.5185	33.57	38.1636	1.07424	1.07424	1.29287	1.05866	1.22124	FALSE	FALSE	18.0428	29.3002	47.2277	0.937608	1.06654	2.61754	1.73199	1.51129	FALSE	FALSE	17.2469	29.622	50.4184	0.947903	1.05496	2.92333	1.81192	1.61339	FALSE	FALSE	12.1701	32.69	62.1616	1.04608	1.04608	5.10771	2.56776	1.98917	FALSE	FALSE	2.18453	31.6368	3678.56
N-EtFOSAA	d5-N-EtFOSAA	31.25	3	5.67172e+07	0.865194	6.2998e+07	29.6878	33.7332	38.3162	1.07946	1.07946	1.29064	1.05262	1.22612	FALSE	FALSE	18.6848	30.3508	48.9627	0.971226	1.02963	2.62045	1.67248	1.56681	FALSE	FALSE	19.9872	34.1544	58.0187	1.09294	1.09294	2.90279	1.5635	1.8566	FALSE	FALSE	13.5464	36.3868	69.1912	1.16438	1.16438	5.10771	2.30688	2.21412	FALSE	FALSE	2.43157	35.2145	4094.55
N-EtFOSAA	d5-N-EtFOSAA	62.5	1	7.04627e+07	1.78678	6.84124e+07	60.7514	68.7701	77.8888	1.10032	1.10032	1.28209	1.02878	1.24622	FALSE	FALSE	26.068	38.8462	57.8131	0.621538	1.60891	2.21778	2.39758	0.925009	FALSE	TRUE	23.5236	36.6017	56.8111	0.585627	1.70757	2.41507	2.65691	0.908977	FALSE	TRUE	14.7107	39.5141	75.1378	0.632226	1.58171	5.10771	4.24862	1.2022	FALSE	FALSE	2.64055	38.241	4446.46
N-EtFOSAA	d5-N-EtFOSAA	62.5	2	7.7307e+07	1.77329	7.55512e+07	60.1672	68.2268	77.4078	1.09163	1.09163	1.28654	1.03877	1.23852	FALSE	FALSE	28.3708	43.873	67.8584	0.701968	1.42457	2.39184	2.20297	1.08573	FALSE	FALSE	25.7302	41.6943	67.5186	0.667109	1.49901	2.6241	2.42906	1.0803	FALSE	FALSE	16.2457	43.6374	82.9784	0.698198	1.43226	5.10771	3.84717	1.32765	FALSE	FALSE	2.91609	42.2315	4910.44
N-EtFOSAA	d5-N-EtFOSAA	62.5	3	8.0092e+07	1.77563	8.44266e+07	60.2678	68.3212	77.4923	1.09314	1.09314	1.2858	1.03704	1.23988	FALSE	FALSE	29.4078	45.9644	71.9068	0.73543	1.35975	2.44516	2.12529	1.15051	FALSE	FALSE	28.911	48.2647	80.7479	0.772236	1.29494	2.79298	2.1618	1.29197	FALSE	FALSE	18.1542	48.7637	92.7264	0.78022	1.28169	5.10771	3.44273	1.48362	FALSE	FALSE	3.25866	47.1927	5487.3
N-EtFOSAA	d5-N-EtFOSAA	125	1	1.93516e+08	3.15934	1.93871e+08	104.107	118.965	136.138	0.951722	1.05073	1.30768	1.20069	1.0891	FALSE	FALSE	88.1071	142.512	235.653	1.1401	1.1401	2.67461	1.41873	1.88522	FALSE	FALSE	81.9223	140.005	245.859	1.12004	1.12004	3.00112	1.52584	1.96687	FALSE	FALSE	41.688	111.978	212.93	0.895821	1.11629	5.10771	2.99846	1.70344	FALSE	FALSE	7.48296	108.37	12600.7
N-EtFOSAA	d5-N-EtFOSAA	125	2	2.08067e+08	3.20757	2.11822e+08	105.653	120.934	138.631	0.967474	1.03362	1.31213	1.18312	1.10905	FALSE	FALSE	98.3202	157.791	259.111	1.26233	1.26233	2.63538	1.27136	2.07289	FALSE	FALSE	93.465	158.566	276.904	1.26853	1.26853	2.96265	1.3374	2.21523	FALSE	FALSE	45.548	122.346	232.646	0.978766	1.02169	5.10771	2.74436	1.86117	FALSE	FALSE	8.17582	118.404	13767.4
N-EtFOSAA	d5-N-EtFOSAA	125	3	2.09445e+08	3.15238	2.1358e+08	103.889	118.682	135.772	0.949452	1.05324	1.3069	1.20321	1.08618	FALSE	FALSE	99.3431	159.267	261.274	1.27413	1.27413	2.63002	1.25827	2.09019	FALSE	FALSE	94.6695	160.43	279.873	1.28344	1.28344	2.95632	1.32038	2.23899	FALSE	FALSE	45.9259	123.361	234.577	0.986889	1.01329	5.10771	2.72177	1.87661	FALSE	FALSE	8.24367	119.387	13881.6
N-EtFOSAA	d5-N-EtFOSAA	250	1	2.90689e+08	6.45293	2.95947e+08	207.824	238.86	275.262	0.95544	1.04664	1.3245	1.20294	1.10105	FALSE	FALSE	141.181	230.367	388.903	0.921467	1.08523	2.75463	1.77077	1.55561	FALSE	FALSE	134.457	231.736	416.737	0.926942	1.07882	3.0994	1.85932	1.66695	FALSE	FALSE	63.6372	170.935	325.041	0.68374	1.46254	5.10771	3.92852	1.30016	FALSE	FALSE	11.4228	165.428	19235
N-EtFOSAA	d5-N-EtFOSAA	250	2	3.4079e+08	6.37696	3.47645e+08	205.314	235.548	270.931	0.942191	1.06136	1.31959	1.21765	1.08372	FALSE	FALSE	178.136	293.336	502.336	1.17334	1.17334	2.81996	1.40342	2.00934	FALSE	FALSE	170.073	296.145	541.599	1.18458	1.18458	3.18451	1.46996	2.1664	FALSE	FALSE	74.7539	200.795	381.821	0.803181	1.24505	5.10771	3.34431	1.52728	FALSE	FALSE	13.4183	194.326	22595.2
N-EtFOSAA	d5-N-EtFOSAA	250	3	3.67088e+08	6.45215	3.76063e+08	207.798	238.826	275.219	0.955304	1.04679	1.32445	1.20309	1.10087	FALSE	FALSE	201.417	329.333	560.278	1.31733	1.31733	2.78168	1.24121	2.24111	FALSE	FALSE	193.42	334.816	609.392	1.33926	1.33926	3.15062	1.29252	2.43757	FALSE	FALSE	80.8644	217.209	413.032	0.868836	1.15097	5.10771	3.09159	1.65213	FALSE	FALSE	14.5151	210.211	24442.2
N-MeFOSAA	d3-N-MeFOSAA	7.81	1	1.13949e+07	0.201298	1.09149e+07	6.42633	7.19612	8.04371	0.921398	1.08531	1.25168	1.21531	1.02992	FALSE	FALSE	4.53152	6.93178	10.3468	0.887552	1.12669	2.28329	1.72348	1.32481	FALSE	FALSE	4.53495	6.95719	10.4118	0.890806	1.12258	2.2959	1.72218	1.33314	FALSE	FALSE	2.34703	6.09344	13.3309	0.78021	1.28171	5.6799	3.32761	1.7069	FALSE	FALSE	0.423332	5.77988	707.58
N-MeFOSAA	d3-N-MeFOSAA	7.81	2	1.23474e+07	0.20329	1.16391e+07	6.48859	7.28238	8.15816	0.932443	1.07245	1.25731	1.20365	1.04458	FALSE	FALSE	5.10571	7.79398	11.6242	0.997949	1.00206	2.27671	1.52966	1.48838	FALSE	FALSE	4.9781	7.62894	11.4156	0.976817	1.02373	2.29316	1.56887	1.46166	FALSE	FALSE	2.50274	6.4977	14.2153	0.831972	1.20196	5.6799	3.12058	1.82014	FALSE	FALSE	0.451418	6.16334	754.524
N-MeFOSAA	d3-N-MeFOSAA	7.81	3	1.52012e+07	0.222138	1.45431e+07	7.19626	8.1002	9.10069	1.03716	1.03716	1.26464	1.08529	1.16526	FALSE	FALSE	7.23385	10.4695	14.9166	1.34053	1.34053	2.06205	1.07965	1.90993	FALSE	FALSE	7.1604	10.4103	14.8932	1.33295	1.33295	2.07995	1.09072	1.90694	FALSE	FALSE	3.1272	8.11895	17.7622	1.03956	1.03956	5.6799	2.49744	2.27429	FALSE	FALSE	0.564052	7.70116	942.785
N-MeFOSAA	d3-N-MeFOSAA	15.63	1	1.97345e+07	0.424698	1.89127e+07	13.5888	15.2362	17.0648	0.974807	1.02584	1.2558	1.15022	1.0918	FALSE	FALSE	9.0446	13.4447	19.7071	0.860183	1.16254	2.17888	1.7281	1.26085	FALSE	FALSE	8.94092	13.3144	19.547	0.85185	1.17392	2.18624	1.74814	1.25061	FALSE	FALSE	4.06678	10.5583	23.0989	0.675517	1.48035	5.6799	3.84333	1.47786	FALSE	FALSE	0.733524	10.015	1226.05
N-MeFOSAA	d3-N-MeFOSAA	15.63	2	2.24244e+07	0.428436	2.14451e+07	13.7141	15.3836	17.2374	0.984233	1.01602	1.25691	1.1397	1.10284	FALSE	FALSE	10.6994	15.9411	23.4562	1.01991	1.01991	2.19229	1.46083	1.50072	FALSE	FALSE	10.5002	15.6959	23.1629	1.00422	1.00422	2.20594	1.48854	1.48195	FALSE	FALSE	4.61133	11.9721	26.1919	0.765969	1.30554	5.6799	3.38948	1.67574	FALSE	FALSE	0.831743	11.356	1390.22
N-MeFOSAA	d3-N-MeFOSAA	15.63	3	2.58051e+07	0.422993	2.51598e+07	13.5327	15.169	16.9847	0.970506	1.03039	1.25509	1.15498	1.08667	FALSE	FALSE	13.1754	19.1702	27.6331	1.2265	1.2265	2.09732	1.1863	1.76795	FALSE	FALSE	13.2378	19.2866	27.8377	1.23395	1.23395	2.10289	1.18071	1.78104	FALSE	FALSE	5.41009	14.0459	30.7288	0.898648	1.11278	5.6799	2.88905	1.96601	FALSE	FALSE	0.975816	13.3231	1631.03
N-MeFOSAA	d3-N-MeFOSAA	31.25	1	3.58084e+07	0.927014	3.47592e+07	29.7873	33.16	36.9047	1.06112	1.06112	1.23894	1.0491	1.18095	FALSE	FALSE	18.8348	27.6277	40.3114	0.884085	1.13111	2.14026	1.65916	1.28997	FALSE	FALSE	18.6615	27.4242	40.0838	0.877576	1.1395	2.14794	1.67457	1.28268	FALSE	FALSE	7.47424	19.4049	42.4529	0.620956	1.61042	5.6799	4.18103	1.35849	FALSE	FALSE	1.34813	18.4063	2253.33
N-MeFOSAA	d3-N-MeFOSAA	31.25	2	3.9444e+07	0.931757	4.13094e+07	29.9762	33.3381	37.0676	1.06682	1.06682	1.23657	1.04249	1.18616	FALSE	FALSE	21.2185	31.2505	45.8385	1.00002	1.00002	2.16031	1.47277	1.46683	FALSE	FALSE	23.1439	34.0248	49.8658	1.08879	1.08879	2.1546	1.35025	1.5957	FALSE	FALSE	8.88272	23.0616	50.4529	0.737972	1.35506	5.6799	3.51807	1.61449	FALSE	FALSE	1.60217	21.8749	2677.95
N-MeFOSAA	d3-N-MeFOSAA	31.25	3	4.39944e+07	0.921871	4.2886e+07	29.5857	32.9668	36.7242	1.05494	1.05494	1.24128	1.05625	1.17517	FALSE	FALSE	24.6154	35.897	52.2225	1.14871	1.14871	2.12154	1.26953	1.67112	FALSE	FALSE	24.364	35.6486	52.0274	1.14075	1.14075	2.13542	1.28263	1.66488	FALSE	FALSE	9.22173	23.9418	52.3785	0.766137	1.30525	5.6799	3.38873	1.67611	FALSE	FALSE	1.66332	22.7098	2780.16
N-MeFOSAA	d3-N-MeFOSAA	62.5	1	5.17198e+07	1.88757	5.09283e+07	60.3133	67.0187	74.4966	1.0723	1.0723	1.23516	1.03626	1.19195	FALSE	FALSE	30.8386	42.2808	57.9581	0.676493	1.47821	1.87941	2.02668	0.92733	FALSE	TRUE	30.7842	42.3561	58.2679	0.677697	1.47559	1.89279	2.03026	0.932287	FALSE	TRUE	10.9511	28.4315	62.2009	0.454905	2.19826	5.6799	5.70721	0.995215	FALSE	TRUE	1.97524	26.9685	3301.52
N-MeFOSAA	d3-N-MeFOSAA	62.5	2	6.00435e+07	1.87293	5.90705e+07	59.7303	66.4712	73.9999	1.06354	1.06354	1.2389	1.04637	1.184	FALSE	FALSE	35.4052	51.0404	73.7027	0.816647	1.22452	2.08169	1.76528	1.17924	FALSE	FALSE	35.2334	50.8945	73.6383	0.814313	1.22803	2.09001	1.77388	1.17821	FALSE	FALSE	12.7019	32.9771	72.1454	0.527634	1.89525	5.6799	4.92053	1.15433	FALSE	FALSE	2.29103	31.2802	3829.36
N-MeFOSAA	d3-N-MeFOSAA	62.5	3	6.13712e+07	1.88237	6.04923e+07	60.1045	66.824	74.3219	1.06918	1.06918	1.23655	1.03986	1.18915	FALSE	FALSE	36.24	52.4729	76.1282	0.839566	1.19109	2.10067	1.72462	1.21805	FALSE	FALSE	36.1199	52.4201	76.2289	0.838722	1.19229	2.11044	1.73035	1.21966	FALSE	FALSE	13.0076	33.7708	73.8818	0.540333	1.85071	5.6799	4.80488	1.18211	FALSE	FALSE	2.34618	32.033	3921.52
N-MeFOSAA	d3-N-MeFOSAA	125	1	1.30085e+08	3.38886	1.31087e+08	106.099	118.382	132.213	0.947057	1.0559	1.24612	1.17814	1.0577	FALSE	FALSE	88.7284	130.701	195.099	1.04561	1.04561	2.19884	1.40879	1.56079	FALSE	FALSE	89.3414	131.907	197.404	1.05526	1.05526	2.20954	1.39913	1.57923	FALSE	FALSE	28.1874	73.1812	160.102	0.58545	1.70809	5.6799	4.4346	1.28081	FALSE	FALSE	5.08415	69.4154	8497.92
N-MeFOSAA	d3-N-MeFOSAA	125	2	1.3968e+08	3.38705	1.34295e+08	106.047	118.313	132.123	0.946506	1.05652	1.24589	1.17872	1.05699	FALSE	FALSE	97.9713	143.737	213.848	1.14989	1.14989	2.18277	1.27588	1.71079	FALSE	FALSE	92.2863	136.148	203.648	1.08918	1.08918	2.2067	1.35448	1.62919	FALSE	FALSE	28.8773	74.9724	164.02	0.599779	1.66728	5.6799	4.32865	1.31216	FALSE	FALSE	5.20859	71.1145	8705.92
N-MeFOSAA	d3-N-MeFOSAA	125	3	1.5222e+08	3.40337	1.5416e+08	106.521	118.936	132.926	0.951487	1.05099	1.24789	1.17348	1.06341	FALSE	FALSE	111.615	161.392	236.659	1.29113	1.29113	2.12031	1.11992	1.89327	FALSE	FALSE	112.915	163.343	239.66	1.30674	1.30674	2.12248	1.10703	1.91728	FALSE	FALSE	33.1488	86.0622	188.282	0.688498	1.45244	5.6799	3.77087	1.50626	FALSE	FALSE	5.97904	81.6336	9993.68
N-MeFOSAA	d3-N-MeFOSAA	250	1	2.0775e+08	7.0228	2.09795e+08	216.466	243.43	274.274	0.973719	1.02699	1.26706	1.15492	1.0971	FALSE	FALSE	151.324	223.446	336.931	0.893784	1.11884	2.22656	1.65209	1.34773	FALSE	FALSE	151.006	223.529	337.986	0.894118	1.11842	2.23823	1.65556	1.35194	FALSE	FALSE	45.112	117.121	256.232	0.468485	2.13454	5.6799	5.54176	1.02493	FALSE	FALSE	8.13683	111.095	13600.3
N-MeFOSAA	d3-N-MeFOSAA	250	2	2.31802e+08	7.13007	2.33453e+08	220.184	247.879	279.603	0.991514	1.00856	1.26986	1.13542	1.11841	FALSE	FALSE	175.202	261.67	400.248	1.04668	1.04668	2.2845	1.42693	1.60099	FALSE	FALSE	173.675	259.99	398.687	1.03996	1.03996	2.2956	1.43947	1.59475	FALSE	FALSE	50.1993	130.329	285.127	0.521317	1.91822	5.6799	4.98015	1.14051	FALSE	FALSE	9.05443	123.623	15134
N-MeFOSAA	d3-N-MeFOSAA	250	3	2.56044e+08	7.02615	2.60994e+08	216.579	243.568	274.443	0.974273	1.02641	1.26718	1.15431	1.09777	FALSE	FALSE	203.838	302.925	461.398	1.2117	1.2117	2.26355	1.22646	1.84559	FALSE	FALSE	205.153	305.438	466.222	1.22175	1.22175	2.27256	1.2186	1.86489	FALSE	FALSE	56.1214	145.704	318.764	0.582817	1.7158	5.6799	4.45463	1.27505	FALSE	FALSE	10.1226	138.207	16919.4
PFBA	MPFBA	7.81	1	28359.7	0.12066		5.10259	7.13304	9.82054	0.913322	1.0949	1.92462	1.53059	1.25743	FALSE	FALSE	5.24588	12.0614	25.8501	1.54435	1.54435	4.92771	1.48879	3.30988	FALSE	FALSE
PFBA	MPFBA	7.81	2	21896.6	0.10951		4.64479	6.43147	8.7734	0.823492	1.21434	1.88887	1.68145	1.12335	FALSE	FALSE	3.77668	9.31325	20.9283	1.19248	1.19248	5.54144	2.06795	2.67967	FALSE	FALSE
PFBA	MPFBA	7.81	3	19149.6	0.096214		4.17262	5.58828	7.39029	0.715529	1.39757	1.77114	1.87172	0.94626	FALSE	TRUE	3.20119	8.11456	18.5386	1.039	1.039	5.79115	2.43972	2.3737	FALSE	FALSE
PFBA	MPFBA	15.63	1	53887	0.318384		12.3747	16.8977	22.906	1.08111	1.08111	1.85104	1.26307	1.46552	FALSE	FALSE	8.71109	20.0884	44.3792	1.28525	1.28525	5.09456	1.79426	2.83936	FALSE	FALSE
PFBA	MPFBA	15.63	2	46209.8	0.300593		11.6623	15.9951	21.7655	1.02336	1.02336	1.86631	1.34021	1.39255	FALSE	FALSE	7.36021	17.3837	38.9735	1.1122	1.1122	5.29516	2.12358	2.4935	FALSE	FALSE
PFBA	MPFBA	15.63	3	42550.3	0.302815		11.7494	16.1081	21.9122	1.03059	1.03059	1.86495	1.33028	1.40193	FALSE	FALSE	6.73932	16.0737	36.2183	1.02839	1.02839	5.37418	2.31922	2.31723	FALSE	FALSE
PFBA	MPFBA	31.25	1	96024.2	0.838261		29.7066	39.2348	51.7773	1.25551	1.25551	1.74295	1.05195	1.65687	FALSE	FALSE	14.0853	32.3727	73.1592	1.03593	1.03593	5.19403	2.21863	2.3411	FALSE	FALSE
PFBA	MPFBA	31.25	2	86919.5	0.863895		30.7689	40.3297	52.8289	1.29055	1.29055	1.71696	1.01564	1.69052	FALSE	FALSE	12.8033	29.5481	66.7388	0.945538	1.0576	5.21262	2.44077	2.13564	FALSE	FALSE
PFBA	MPFBA	31.25	3	70721.8	0.738586		25.8821	34.9409	47.0895	1.11811	1.11811	1.81938	1.2074	1.50686	FALSE	FALSE	10.6047	24.4415	54.6377	0.782129	1.27856	5.1522	2.94679	1.74841	FALSE	FALSE
PFBA	MPFBA	62.5	1	109729	1.54287		48.568	65.8253	89.4757	1.0532	1.0532	1.84228	1.28686	1.43161	FALSE	FALSE	16.5334	35.1514	74.0792	0.562422	1.77802	4.48058	3.78023	1.18527	FALSE	FALSE
PFBA	MPFBA	62.5	2	96690.5	1.62338		51.0647	68.9852	93.4914	1.10376	1.10376	1.83084	1.22394	1.49586	FALSE	FALSE	15.1974	31.3674	63.9396	0.501879	1.99251	4.20726	4.11254	1.02303	FALSE	FALSE
PFBA	MPFBA	62.5	3	78257.6	1.70568		53.7337	72.2065	97.357	1.1553	1.1553	1.81184	1.16314	1.55771	FALSE	FALSE	13.4439	25.949	49.2859	0.415184	2.40857	3.66603	4.64894	0.788575	FALSE	TRUE
PFBA	MPFBA	125	1	670360	2.95125		84.1798	113.94	155.324	0.911517	1.09707	1.84515	1.48492	1.24259	FALSE	FALSE	79.8674	179.185	433.533	1.43348	1.43348	5.42816	1.56509	3.46827	FALSE	FALSE
PFBA	MPFBA	125	2	608713	3.06978		87.0968	118.296	161.889	0.946368	1.05667	1.85873	1.43518	1.29512	FALSE	FALSE	72.2628	163.025	395.227	1.3042	1.3042	5.4693	1.7298	3.16181	FALSE	FALSE
PFBA	MPFBA	125	3	530863	3.03033		86.1138	116.846	159.726	0.934764	1.06979	1.85482	1.45157	1.27781	FALSE	FALSE	63.0926	142.748	344.926	1.14198	1.14198	5.46699	1.98121	2.75941	FALSE	FALSE
PFBA	MPFBA	250	1	1.40054e+06	6.75996		169.689	232.386	322.654	0.929544	1.0758	1.90145	1.47329	1.29062	FALSE	FALSE	148.659	345.449	910.513	1.3818	1.3818	6.12483	1.6817	3.64205	FALSE	FALSE
PFBA	MPFBA	250	2	1.4793e+06	6.46233		162.93	221.82	305.932	0.887282	1.12704	1.87769	1.5344	1.22373	FALSE	FALSE	157.968	366.763	968.135	1.46705	1.46705	6.12867	1.5826	3.87254	FALSE	FALSE
PFBA	MPFBA	250	3	1.21803e+06	6.47399		163.188	222.233	306.596	0.888932	1.12495	1.87879	1.53197	1.22638	FALSE	FALSE	128.19	297.142	775.234	1.18857	1.18857	6.04755	1.95023	3.10094	FALSE	FALSE
PFBS	M3PFBS	0.98	1	9091.43	0.0245844	17681.9	0.512802	0.653412	0.829168	0.666747	1.49982	1.61693	1.91107	0.846089	FALSE	TRUE	0.200187	0.434825	0.903812	0.443699	2.25378	4.51483	4.89542	0.922257	FALSE	TRUE	0.585689	1.14706	2.18767	1.17047	1.17047	3.7352	1.67324	2.23232	FALSE	FALSE	0.00265909	0.517811	2.06275	0.528379	1.89258	775.736	368.548	2.10485	FALSE	FALSE	0.000687713	0.00938228	0.846719
PFBS	M3PFBS	0.98	2	17249.5	0.0394495	16589.5	0.816307	1.08632	1.43846	1.10849	1.10849	1.76216	1.20053	1.46782	FALSE	FALSE	0.379155	0.856046	1.85358	0.873516	1.1448	4.88871	2.58469	1.89141	FALSE	FALSE	0.542413	1.0685	2.04766	1.09031	1.09031	3.7751	1.80674	2.08945	FALSE	FALSE	0.00249481	0.485821	1.93531	0.495736	2.0172	775.736	392.815	1.97481	FALSE	FALSE	0.000645227	0.00880265	0.79441
PFBS	M3PFBS	0.98	3	25728.1	0.0412594	14723.1	0.859974	1.13902	1.50146	1.16227	1.16227	1.74594	1.13957	1.5321	FALSE	FALSE	0.5882	1.288	2.72442	1.31429	1.31429	4.63179	1.6661	2.78002	FALSE	FALSE	0.471124	0.934829	1.80159	0.953907	1.04832	3.82402	2.08013	1.83836	FALSE	FALSE	0.00221414	0.431165	1.71758	0.439964	2.27291	775.736	442.611	1.75264	FALSE	FALSE	0.000572636	0.00781232	0.705036
PFBS	M3PFBS	1.95	1	17683.9	0.0568302	17540.4	1.12981	1.46725	1.89859	0.752434	1.32902	1.68046	1.72596	0.973637	FALSE	TRUE	0.391767	0.81182	1.62821	0.416318	2.40201	4.15606	4.97744	0.834978	FALSE	TRUE	0.557519	1.04907	1.929	0.537985	1.85879	3.45998	3.49764	0.989232	FALSE	TRUE	0.00263782	0.51367	2.04625	0.26342	3.79621	775.736	739.247	1.04936	FALSE	FALSE	0.000682213	0.00930724	0.839947
PFBS	M3PFBS	1.95	2	42343.8	0.0779812	23495.7	1.52929	2.02973	2.68385	1.04089	1.04089	1.75496	1.2751	1.37633	FALSE	FALSE	0.888795	1.95022	4.15839	1.00011	1.00011	4.67868	2.19398	2.13251	FALSE	FALSE	0.744821	1.44596	2.74348	0.741519	1.34858	3.68341	2.61808	1.40691	FALSE	FALSE	0.0035334	0.688069	2.74099	0.352856	2.83402	775.736	551.876	1.40563	FALSE	FALSE	0.000913835	0.0124672	1.12512
PFBS	M3PFBS	1.95	3	48179	0.0799909	31791.3	1.57135	2.08294	2.75097	1.06817	1.06817	1.7507	1.24097	1.41075	FALSE	FALSE	1.01628	2.21324	4.69315	1.135	1.135	4.61798	1.91877	2.40674	FALSE	FALSE	1.03246	2.0049	3.81496	1.02815	1.02815	3.69504	1.8887	1.95639	FALSE	FALSE	0.00478094	0.931005	3.70874	0.477438	2.09451	775.736	407.87	1.90192	FALSE	FALSE	0.00123648	0.016869	1.52237
PFBS	M3PFBS	3.9	1	73427.2	0.143016	40754.4	2.68008	3.53606	4.6533	0.906681	1.10292	1.73625	1.45518	1.19315	FALSE	FALSE	1.45956	3.15383	6.67247	0.808676	1.23659	4.57156	2.67204	1.71089	FALSE	FALSE	1.31393	2.47593	4.5904	0.634853	1.57517	3.49365	2.9682	1.17703	FALSE	FALSE	0.00612884	1.19349	4.75436	0.306022	3.26774	775.736	636.336	1.21907	FALSE	FALSE	0.00158509	0.0216249	1.95158
PFBS	M3PFBS	3.9	2	92528	0.148142	49902.5	2.77128	3.66178	4.82601	0.938919	1.06505	1.74144	1.40729	1.23744	FALSE	FALSE	1.82403	3.93497	8.33398	1.00897	1.00897	4.56898	2.13812	2.13692	FALSE	FALSE	1.60098	3.06488	5.77823	0.785867	1.27248	3.60918	2.43601	1.4816	FALSE	FALSE	0.00750459	1.46139	5.82158	0.374715	2.66869	775.736	519.682	1.49271	FALSE	FALSE	0.00194089	0.0264791	2.38965
PFBS	M3PFBS	3.9	3	103587	0.159174	59944.9	2.97394	3.93177	5.18527	1.00814	1.00814	1.74357	1.31139	1.32956	FALSE	FALSE	2.04106	4.38148	9.24797	1.12346	1.12346	4.53098	1.91078	2.37128	FALSE	FALSE	1.93428	3.71348	7.03151	0.952175	1.05023	3.6352	2.01625	1.80295	FALSE	FALSE	0.00901481	1.75548	6.99311	0.450123	2.22162	775.736	432.621	1.79311	FALSE	FALSE	0.00233148	0.0318077	2.87054
PFBS	M3PFBS	7.81	1	353687	0.354482	200691	6.3075	8.30153	10.9139	1.06294	1.06294	1.7303	1.23821	1.39742	FALSE	FALSE	6.55257	13.3739	27.24	1.71241	1.71241	4.15715	1.1919	3.48784	FALSE	FALSE	6.76754	12.397	22.6612	1.58732	1.58732	3.34851	1.15404	2.90156	FALSE	FALSE	0.0301808	5.8772	23.4123	0.752522	1.32886	775.736	258.774	2.99774	FALSE	FALSE	0.0078056	0.10649	9.61033
PFBS	M3PFBS	7.81	2	352383	0.353843	197572	6.29596	8.28699	10.8956	1.06107	1.06107	1.73057	1.24048	1.39508	FALSE	FALSE	6.52679	13.3281	27.1594	1.70654	1.70654	4.16121	1.19661	3.47751	FALSE	FALSE	6.64527	12.2012	22.3517	1.56225	1.56225	3.36355	1.17527	2.86193	FALSE	FALSE	0.0297119	5.78587	23.0485	0.740828	1.34984	775.736	262.858	2.95116	FALSE	FALSE	0.0076843	0.104835	9.46099
PFBS	M3PFBS	7.81	3	379683	0.339224	225341	6.03556	7.95412	10.4701	1.01845	1.01845	1.73474	1.294	1.3406	FALSE	FALSE	7.07172	14.2845	28.8168	1.829	1.829	4.07494	1.1044	3.68974	FALSE	FALSE	7.76336	13.9444	25.0197	1.78546	1.78546	3.2228	1.00601	3.20355	FALSE	FALSE	0.0338878	6.59907	26.288	0.844952	1.1835	775.736	230.466	3.36594	FALSE	FALSE	0.00876433	0.119569	10.7907
PFBS	M3PFBS	15.63	1	525148	0.746688	262295	12.6285	16.6024	21.829	1.06221	1.06221	1.72856	1.23768	1.39661	FALSE	FALSE	8.92057	18.8058	39.7367	1.20319	1.20319	4.4545	1.75213	2.54234	FALSE	FALSE	8.37574	15.8366	29.947	1.01322	1.01322	3.57545	1.8661	1.916	FALSE	FALSE	0.0394452	7.68127	30.599	0.491444	2.03482	775.736	396.246	1.95771	FALSE	FALSE	0.0102016	0.139178	12.5603
PFBS	M3PFBS	15.63	2	576288	0.737819	324299	12.4782	16.4117	21.5869	1.05001	1.05001	1.72997	1.25258	1.38112	FALSE	FALSE	9.77745	20.5069	43.1542	1.31202	1.31202	4.41364	1.59858	2.76099	FALSE	FALSE	10.4805	19.655	36.9357	1.25752	1.25752	3.52424	1.49134	2.36313	FALSE	FALSE	0.0487696	9.49705	37.8323	0.607616	1.64577	775.736	320.486	2.4205	FALSE	FALSE	0.0126132	0.172078	15.5295
PFBS	M3PFBS	15.63	3	723055	0.783028	441694	13.2555	17.3828	22.7992	1.11214	1.11214	1.71998	1.17913	1.45868	FALSE	FALSE	12.3242	25.3348	52.3742	1.62091	1.62091	4.24969	1.26823	3.35087	FALSE	FALSE	14.8782	26.9192	48.914	1.72228	1.72228	3.28763	1.05053	3.12949	FALSE	FALSE	0.0664241	12.9349	51.5275	0.827571	1.20835	775.736	235.306	3.29671	FALSE	FALSE	0.0171791	0.23437	21.1511
PFBS	M3PFBS	31.25	1	868870	1.63847	498415	26.3408	34.5773	45.451	1.10647	1.10647	1.7255	1.18637	1.45443	FALSE	FALSE	13.8554	29.2646	62.3229	0.936467	1.06784	4.49811	2.25545	1.99433	FALSE	FALSE	15.7041	29.6333	56.2565	0.948264	1.05456	3.58228	1.98993	1.80021	FALSE	FALSE	0.0749542	14.596	58.1446	0.467073	2.14099	775.736	416.921	1.86063	FALSE	FALSE	0.0193852	0.264467	23.8673
PFBS	M3PFBS	31.25	2	950480	1.71338	539504	27.6049	36.1163	47.3179	1.15572	1.15572	1.71411	1.13205	1.51417	FALSE	FALSE	15.057	31.8325	67.9288	1.01864	1.01864	4.51144	2.07544	2.17372	FALSE	FALSE	17.0181	32.1364	61.0994	1.02836	1.02836	3.59026	1.83628	1.95518	FALSE	FALSE	0.0811333	15.7993	62.938	0.505578	1.97794	775.736	385.169	2.01401	FALSE	FALSE	0.0209833	0.286269	25.8348
PFBS	M3PFBS	31.25	3	1.00402e+06	1.63318	546369	26.2529	34.4685	45.3165	1.10299	1.10299	1.72615	1.19035	1.45013	FALSE	FALSE	15.8546	33.5114	71.5417	1.07236	1.07236	4.51235	1.97103	2.28933	FALSE	FALSE	17.2408	32.5554	61.9003	1.04177	1.04177	3.59035	1.81256	1.98081	FALSE	FALSE	0.0821657	16.0003	63.7388	0.512011	1.95308	775.736	380.329	2.03964	FALSE	FALSE	0.0212503	0.289912	26.1636
PFBS	M3PFBS	62.5	1	1.16861e+06	3.67511	666959	56.3531	73.7717	96.8264	1.18035	1.18035	1.71821	1.10908	1.54922	FALSE	FALSE	18.3171	37.2828	76.7013	0.596525	1.67638	4.18743	3.41212	1.22722	FALSE	FALSE	21.1883	38.5356	70.6356	0.61657	1.62188	3.33371	2.94974	1.13017	FALSE	FALSE	0.100301	19.5318	77.8068	0.312509	3.19991	775.736	623.127	1.24491	FALSE	FALSE	0.0259405	0.353899	31.9382
PFBS	M3PFBS	62.5	2	1.31704e+06	3.53601	744748	54.0522	70.9956	93.4938	1.13593	1.13593	1.72969	1.15629	1.4959	FALSE	FALSE	20.2083	41.717	87.1988	0.667472	1.49819	4.315	3.09279	1.39518	FALSE	FALSE	23.3705	43.1623	80.4517	0.690596	1.44802	3.44245	2.67432	1.28723	FALSE	FALSE	0.111999	21.8098	86.8815	0.348957	2.86568	775.736	558.042	1.3901	FALSE	FALSE	0.028966	0.395175	35.6632
PFBS	M3PFBS	62.5	3	1.39827e+06	3.48507	777876	53.2257	69.9796	92.2472	1.11967	1.11967	1.73313	1.17424	1.47595	FALSE	FALSE	21.2553	44.1378	92.8867	0.706204	1.41602	4.37006	2.94045	1.48619	FALSE	FALSE	24.3204	45.142	84.6095	0.722272	1.38452	3.47896	2.56986	1.35375	FALSE	FALSE	0.116981	22.78	90.7462	0.36448	2.74363	775.736	534.275	1.45194	FALSE	FALSE	0.0302545	0.412754	37.2496
PFBS	M3PFBS	125	1	4.84121e+06	6.09455	2.42141e+06	88.018	116.2	153.965	0.929598	1.07573	1.74924	1.42016	1.23172	FALSE	FALSE	64.7457	138.32	304.506	1.10656	1.10656	4.7031	1.93063	2.43604	FALSE	FALSE	74.1627	141.415	275.587	1.13132	1.13132	3.71598	1.68548	2.20469	FALSE	FALSE	0.364143	70.9106	282.479	0.567285	1.76278	775.736	343.272	2.25983	FALSE	FALSE	0.0941774	1.28484	115.952
PFBS	M3PFBS	125	2	5.02603e+06	6.02698	2.50834e+06	87.0878	114.891	152.12	0.919132	1.08798	1.74674	1.43533	1.21696	FALSE	FALSE	67.1784	143.539	316.191	1.14831	1.14831	4.70673	1.86072	2.52953	FALSE	FALSE	77.0763	146.912	286.272	1.1753	1.1753	3.71414	1.62177	2.29018	FALSE	FALSE	0.377217	73.4566	292.621	0.587652	1.70169	775.736	331.374	2.34097	FALSE	FALSE	0.0975588	1.33097	120.115
PFBS	M3PFBS	125	3	5.16724e+06	5.9332	2.57035e+06	85.8084	113.077	149.542	0.904616	1.10544	1.74274	1.45673	1.19633	FALSE	FALSE	69.0522	147.532	325.066	1.18025	1.18025	4.70755	1.81022	2.60053	FALSE	FALSE	79.1809	150.848	293.853	1.20679	1.20679	3.71116	1.57866	2.35082	FALSE	FALSE	0.386542	75.2724	299.854	0.602179	1.66064	775.736	323.38	2.39884	FALSE	FALSE	0.0999704	1.36387	123.085
PFBS	M3PFBS	250	1	7.12131e+06	11.9312	3.60056e+06	162.75	214.474	283.983	0.857897	1.16564	1.7449	1.5361	1.13593	FALSE	FALSE	88.6945	187.326	409.461	0.749302	1.33458	4.61653	2.81866	1.63784	FALSE	FALSE	105.938	201.023	391.357	0.804091	1.24364	3.69419	2.35986	1.56543	FALSE	FALSE	0.541469	105.442	420.037	0.421767	2.37098	775.736	461.707	1.68015	FALSE	FALSE	0.140039	1.91051	172.417
PFBS	M3PFBS	250	2	8.77676e+06	12.0922	4.38193e+06	164.816	217.528	288.487	0.870113	1.14928	1.75035	1.51684	1.15395	FALSE	FALSE	107.775	231.58	517.16	0.92632	1.07954	4.7985	2.31964	2.06864	FALSE	FALSE	129.993	250.173	495.479	1.00069	1.00069	3.8116	1.92319	1.98192	FALSE	FALSE	0.658976	128.324	511.191	0.513297	1.94819	775.736	379.377	2.04476	FALSE	FALSE	0.170429	2.32512	209.834
PFBS	M3PFBS	250	3	8.78635e+06	12.0402	4.3891e+06	164.147	216.542	287.035	0.866167	1.15451	1.74865	1.52303	1.14814	FALSE	FALSE	107.889	231.838	517.782	0.927353	1.07834	4.79922	2.3172	2.07113	FALSE	FALSE	130.223	250.632	496.434	1.00253	1.00253	3.81219	1.91979	1.98573	FALSE	FALSE	0.660055	128.534	512.028	0.514137	1.94501	775.736	378.756	2.04811	FALSE	FALSE	0.170708	2.32893	210.178
PFDA	M6PFDA	0.98	1	2.33493e+06	0.0622027	1.25009e+06	0.961737	1.20474	1.5046	1.22933	1.22933	1.56446	1.01899	1.5353	FALSE	FALSE	0.439451	0.755971	1.27538	0.771399	1.29635	2.90222	2.23005	1.30141	FALSE	FALSE	0.395156	0.73957	1.34866	0.754663	1.3251	3.41297	2.48003	1.37618	FALSE	FALSE	0.206582	0.782588	1.67816	0.798559	1.25226	8.12346	4.74389	1.71241	FALSE	FALSE	0.0492467	0.667379	81.1219
PFDA	M6PFDA	0.98	2	2.69972e+06	0.0633651	1.45586e+06	0.985729	1.22996	1.53027	1.25506	1.25506	1.55242	0.994189	1.5615	TRUE	FALSE	0.529897	0.914741	1.54968	0.933409	1.07134	2.92449	1.84942	1.58131	FALSE	FALSE	0.480186	0.90054	1.64733	0.918919	1.08824	3.43061	2.04087	1.68095	FALSE	FALSE	0.240586	0.911404	1.95439	0.930004	1.07526	8.12346	4.07339	1.99427	FALSE	FALSE	0.0573529	0.777232	94.4749
PFDA	M6PFDA	0.98	3	3.38521e+06	0.0646885	1.83984e+06	1.01367	1.2587	1.55866	1.28439	1.28439	1.53764	0.966781	1.59047	TRUE	FALSE	0.723525	1.22564	2.043	1.25066	1.25066	2.82368	1.35448	2.0847	FALSE	FALSE	0.65908	1.21288	2.18441	1.23764	1.23764	3.31434	1.48692	2.22899	FALSE	FALSE	0.30404	1.15179	2.46986	1.17529	1.17529	8.12346	3.22326	2.52026	FALSE	FALSE	0.0724797	0.982226	119.392
PFDA	M6PFDA	1.95	1	3.28273e+06	0.0953226	1.75761e+06	1.40451	1.78046	2.25079	0.913057	1.09522	1.60254	1.38839	1.15425	FALSE	FALSE	0.66989	1.08711	1.74051	0.557492	1.79375	2.5982	2.91092	0.89257	FALSE	TRUE	0.597119	1.05641	1.83413	0.541747	1.84588	3.07164	3.26568	0.94058	FALSE	TRUE	0.290451	1.10031	2.35947	0.56426	1.77223	8.12346	6.71369	1.20998	FALSE	FALSE	0.0692403	0.938326	114.056
PFDA	M6PFDA	1.95	2	4.46188e+06	0.0957487	2.43322e+06	1.41098	1.78915	2.26238	0.917512	1.0899	1.60341	1.38202	1.16019	FALSE	FALSE	0.945173	1.60427	2.6847	0.822704	1.2155	2.84043	2.06311	1.37677	FALSE	FALSE	0.861299	1.58511	2.8628	0.812879	1.2302	3.32381	2.26402	1.4681	FALSE	FALSE	0.402099	1.52326	3.26643	0.781158	1.28015	8.12346	4.84956	1.67509	FALSE	FALSE	0.0958558	1.29901	157.899
PFDA	M6PFDA	1.95	3	4.71285e+06	0.0969615	2.58723e+06	1.42955	1.81389	2.29517	0.930198	1.07504	1.60553	1.36407	1.17701	FALSE	FALSE	1.01043	1.71825	2.88156	0.881154	1.13487	2.85181	1.92986	1.47772	FALSE	FALSE	0.927776	1.70975	3.09339	0.876794	1.14052	3.3342	2.1018	1.58635	FALSE	FALSE	0.427549	1.61967	3.47318	0.830601	1.20395	8.12346	4.56088	1.78112	FALSE	FALSE	0.101923	1.38123	167.893
PFDA	M6PFDA	3.9	1	8.14214e+06	0.173997	4.39003e+06	2.57967	3.22229	4.01785	0.826227	1.21032	1.5575	1.51182	1.03022	FALSE	FALSE	1.90518	3.19455	5.30581	0.819117	1.22083	2.78494	2.04706	1.36046	FALSE	FALSE	1.69788	3.07631	5.50284	0.788797	1.26775	3.24101	2.29699	1.41098	FALSE	FALSE	0.725468	2.74827	5.89331	0.704685	1.41907	8.12346	5.37584	1.51111	FALSE	FALSE	0.172943	2.34368	284.882
PFDA	M6PFDA	3.9	2	8.59654e+06	0.174329	4.65987e+06	2.58413	3.2288	4.02715	0.827898	1.20788	1.55842	1.50921	1.0326	FALSE	FALSE	2.02986	3.41231	5.68345	0.874952	1.14292	2.79992	1.92131	1.4573	FALSE	FALSE	1.81832	3.30357	5.92789	0.847069	1.18054	3.2601	2.14484	1.51997	FALSE	FALSE	0.77006	2.9172	6.25555	0.747999	1.3369	8.12346	5.06454	1.60399	FALSE	FALSE	0.183574	2.48774	302.392
PFDA	M6PFDA	3.9	3	8.91489e+06	0.17591	4.87611e+06	2.6055	3.25989	4.07135	0.835869	1.19636	1.5626	1.49684	1.04394	FALSE	FALSE	2.11954	3.56608	5.94583	0.914379	1.09364	2.80524	1.84002	1.52457	FALSE	FALSE	1.91741	3.48719	6.26597	0.89415	1.11838	3.26794	2.034	1.60666	FALSE	FALSE	0.805795	3.05257	6.54585	0.782711	1.27761	8.12346	4.83994	1.67842	FALSE	FALSE	0.192093	2.60319	316.425
PFDA	M6PFDA	7.81	1	2.41105e+07	0.390996	1.31548e+07	5.76084	7.25733	9.13399	0.929236	1.07615	1.58553	1.35571	1.16953	FALSE	FALSE	6.9345	11.2667	18.2715	1.4426	1.4426	2.63487	1.12625	2.3395	FALSE	FALSE	6.09707	10.7738	18.983	1.37948	1.37948	3.11346	1.28094	2.4306	FALSE	FALSE	2.17388	8.23524	17.6594	1.05445	1.05445	8.12346	3.59266	2.26113	FALSE	FALSE	0.518228	7.02289	853.653
PFDA	M6PFDA	7.81	2	2.44512e+07	0.392041	1.34965e+07	5.776	7.27746	9.16065	0.931813	1.07318	1.58599	1.35215	1.17294	FALSE	FALSE	7.06742	11.4548	18.5332	1.46668	1.46668	2.62234	1.10507	2.37301	FALSE	FALSE	6.30316	11.0991	19.493	1.42114	1.42114	3.09257	1.23906	2.4959	FALSE	FALSE	2.23035	8.44918	18.1182	1.08184	1.08184	8.12346	3.50169	2.31987	FALSE	FALSE	0.531691	7.20534	875.83
PFDA	M6PFDA	7.81	3	2.53932e+07	0.392006	1.39897e+07	5.77549	7.27679	9.15977	0.931728	1.07328	1.58597	1.35227	1.17283	FALSE	FALSE	7.44225	11.9768	19.2459	1.53353	1.53353	2.58603	1.04941	2.46426	FALSE	FALSE	6.60637	11.5707	20.2193	1.48153	1.48153	3.06057	1.18219	2.5889	FALSE	FALSE	2.31185	8.75793	18.7803	1.12137	1.12137	8.12346	3.37824	2.40464	FALSE	FALSE	0.55112	7.46864	907.835
PFDA	M6PFDA	15.63	1	4.04768e+07	0.826188	2.45521e+07	12.1232	15.2795	19.2571	0.977577	1.02294	1.58845	1.28926	1.23206	FALSE	FALSE	12.2797	20.194	33.2562	1.29201	1.29201	2.70822	1.27283	2.12772	FALSE	FALSE	12.2471	21.6078	38.2122	1.38245	1.38245	3.12011	1.27623	2.4448	FALSE	FALSE	4.05733	15.3703	32.9595	0.983382	1.0169	8.12346	3.85229	2.10874	FALSE	FALSE	0.967221	13.1075	1593.26
PFDA	M6PFDA	15.63	2	4.16516e+07	0.833855	2.29333e+07	12.2376	15.4256	19.4439	0.986925	1.01325	1.58887	1.27721	1.24401	FALSE	FALSE	12.7439	20.8874	34.2887	1.33636	1.33636	2.69059	1.22647	2.19377	FALSE	FALSE	11.235	19.9644	35.5406	1.27731	1.27731	3.16339	1.39119	2.27387	FALSE	FALSE	3.7898	14.3568	30.7863	0.918542	1.08868	8.12346	4.12422	1.96969	FALSE	FALSE	0.903447	12.2433	1488.21
PFDA	M6PFDA	15.63	3	3.93953e+07	0.834055	2.17009e+07	12.2406	15.4294	19.4487	0.987168	1.013	1.58887	1.2769	1.24432	FALSE	FALSE	11.8605	19.559	32.2948	1.25137	1.25137	2.72289	1.31782	2.06621	FALSE	FALSE	10.4921	18.7257	33.4659	1.19806	1.19806	3.18963	1.48969	2.14113	FALSE	FALSE	3.58615	13.5853	29.132	0.869183	1.15051	8.12346	4.35843	1.86385	FALSE	FALSE	0.854899	11.5854	1408.24
PFDA	M6PFDA	31.25	1	6.73781e+07	1.82989	5.0649e+07	26.8375	33.7697	42.5325	1.08063	1.08063	1.58481	1.16441	1.36104	FALSE	FALSE	21.6394	35.9071	59.8772	1.14903	1.14903	2.76705	1.44413	1.91607	FALSE	FALSE	28.0622	48.9274	85.9988	1.56568	1.56568	3.06458	1.1136	2.75196	FALSE	FALSE	8.36993	31.7076	67.9928	1.01464	1.01464	8.12346	3.7336	2.17577	FALSE	FALSE	1.9953	27.0397	3286.76
PFDA	M6PFDA	31.25	2	6.8186e+07	1.82513	4.6194e+07	26.7611	33.6786	42.424	1.07772	1.07772	1.58528	1.16774	1.35757	FALSE	FALSE	21.9623	36.4198	60.6978	1.16543	1.16543	2.76373	1.42289	1.94233	FALSE	FALSE	24.8753	43.9154	78.127	1.40529	1.40529	3.14075	1.25627	2.50006	FALSE	FALSE	7.63372	28.9186	62.0122	0.925395	1.08062	8.12346	4.09368	1.98439	FALSE	FALSE	1.81979	24.6614	2997.66
PFDA	M6PFDA	31.25	3	6.99883e+07	1.82103	4.77093e+07	26.6954	33.6001	42.3303	1.0752	1.0752	1.58568	1.17061	1.35457	FALSE	FALSE	22.6918	37.5681	62.5184	1.20218	1.20218	2.75511	1.37715	2.00059	FALSE	FALSE	25.937	45.6102	80.8367	1.45953	1.45953	3.11665	1.20484	2.58677	FALSE	FALSE	7.88413	29.8672	64.0464	0.955751	1.0463	8.12346	3.96366	2.04949	FALSE	FALSE	1.87949	25.4703	3095.99
PFDA	M6PFDA	62.5	1	8.89206e+07	3.74211	5.44362e+07	54.6652	68.84	86.8489	1.10144	1.10144	1.58874	1.14332	1.38958	FALSE	FALSE	29.3503	48.2168	79.7364	0.771469	1.29623	2.71671	2.12945	1.27578	FALSE	FALSE	28.8347	51.3774	92.4129	0.822038	1.21649	3.20492	2.16753	1.47861	FALSE	FALSE	8.99577	34.0784	73.0768	0.545255	1.834	8.12346	6.94771	1.16923	FALSE	FALSE	2.14449	29.0616	3532.52
PFDA	M6PFDA	62.5	2	9.04874e+07	3.76572	4.98445e+07	55.0556	69.2997	87.3885	1.10879	1.10879	1.58728	1.13522	1.39822	FALSE	FALSE	29.9089	49.2365	81.6057	0.787783	1.26938	2.72848	2.08968	1.30569	FALSE	FALSE	26.2323	46.3129	82.4548	0.741007	1.34952	3.14326	2.38256	1.31928	FALSE	FALSE	8.23698	31.2039	66.9128	0.499263	2.00295	8.12346	7.58774	1.0706	FALSE	FALSE	1.9636	26.6102	3234.55
PFDA	M6PFDA	62.5	3	9.29008e+07	3.77133	5.12286e+07	55.1487	69.4089	87.5163	1.11054	1.11054	1.58692	1.1333	1.40026	FALSE	FALSE	30.7807	50.8153	84.4829	0.813045	1.22994	2.74468	2.0305	1.35173	FALSE	FALSE	27.0044	47.8295	85.4569	0.765271	1.30673	3.16455	2.31443	1.36731	FALSE	FALSE	8.46572	32.0704	68.7709	0.513127	1.94884	8.12346	7.38272	1.10033	FALSE	FALSE	2.01813	27.3492	3324.38
PFDA	M6PFDA	125	1	2.12715e+08	6.68748	1.21399e+08	95.9211	121.436	154.15	0.97149	1.02935	1.60705	1.30315	1.2332	FALSE	FALSE	78.9296	132.44	225.258	1.05952	1.05952	2.85391	1.58369	1.80206	FALSE	FALSE	70.4612	127.434	234.547	1.01947	1.01947	3.32873	1.77403	1.87637	FALSE	FALSE	20.0616	75.9989	162.97	0.607991	1.64476	8.12346	6.2308	1.30376	FALSE	FALSE	4.78247	64.8107	7877.94
PFDA	M6PFDA	125	2	2.09956e+08	6.67533	1.19333e+08	95.7382	121.197	153.836	0.969575	1.03138	1.60684	1.30564	1.23069	FALSE	FALSE	77.6617	130.301	221.577	1.04241	1.04241	2.85311	1.60955	1.77262	FALSE	FALSE	69.0287	124.785	229.523	0.998278	1.00173	3.32504	1.81084	1.83618	FALSE	FALSE	19.7202	74.7055	160.196	0.597644	1.67324	8.12346	6.33867	1.28157	FALSE	FALSE	4.70108	63.7078	7743.87
PFDA	M6PFDA	125	3	2.16321e+08	6.69065	1.23384e+08	95.9689	121.499	154.232	0.97199	1.02882	1.6071	1.30251	1.23386	FALSE	FALSE	80.6044	135.249	230.06	1.08199	1.08199	2.85418	1.55078	1.84048	FALSE	FALSE	71.8514	129.99	239.369	1.03992	1.03992	3.33145	1.7397	1.91495	FALSE	FALSE	20.3896	77.2412	165.634	0.61793	1.61831	8.12346	6.13058	1.32507	FALSE	FALSE	4.86065	65.8702	8006.72
PFDA	M6PFDA	250	1	3.22309e+08	13.629	1.85479e+08	193.524	246.234	314.483	0.984937	1.01529	1.62503	1.29183	1.25793	FALSE	FALSE	123.463	206.456	350.995	0.825825	1.21091	2.84293	2.02491	1.40398	FALSE	FALSE	110.498	198.703	365.035	0.794812	1.25816	3.30355	2.26249	1.46014	FALSE	FALSE	30.6511	116.115	248.993	0.464459	2.15304	8.12346	8.15631	0.995972	FALSE	TRUE	7.30688	99.021	12036.3
PFDA	M6PFDA	250	2	3.16097e+08	13.7839	1.82939e+08	195.967	249.411	318.633	0.997644	1.00236	1.62595	1.27572	1.27453	FALSE	FALSE	120.708	201.366	341.42	0.805464	1.24152	2.82847	2.07111	1.36568	FALSE	FALSE	108.788	195.285	358.037	0.78114	1.28018	3.29116	2.29806	1.43215	FALSE	FALSE	30.2313	114.524	245.583	0.458098	2.18294	8.12346	8.26957	0.982332	FALSE	TRUE	7.20681	97.6648	11871.4
PFDA	M6PFDA	250	3	3.2401e+08	13.7585	1.70329e+08	195.565	248.889	317.954	0.995557	1.00446	1.62583	1.27835	1.27182	FALSE	FALSE	124.224	207.857	353.621	0.831428	1.20275	2.84665	2.0125	1.41448	FALSE	FALSE	100.514	178.558	323.523	0.71423	1.40011	3.21868	2.48721	1.29409	FALSE	FALSE	28.1475	106.63	228.655	0.426522	2.34455	8.12346	8.88178	0.914621	FALSE	TRUE	6.71005	90.9329	11053.2
PFDoDA	M2PFDoDA	0.98	1	1.29895e+06	0.0310546	2285654	0.995895	1.2911	1.66727	1.31745	1.31745	1.67415	0.98404	1.7013	TRUE	FALSE	0.514252	0.915391	1.5957	0.934073	1.07058	3.10295	1.90568	1.62827	FALSE	FALSE	0.212952	0.765738	2.48386	0.781365	1.27981	11.664	4.60199	2.53455	FALSE	FALSE	0.526616	1.31504	2.79157	1.34188	1.34188	5.30096	1.86094	2.84854	FALSE	FALSE	0.0894999	1.35243	148.258
PFDoDA	M2PFDoDA	0.98	2	1.52965e+06	0.031928	2882730	1.03487	1.33232	1.70898	1.35951	1.35951	1.65139	0.946978	1.74385	TRUE	FALSE	0.626495	1.10499	1.9118	1.12754	1.12754	3.05158	1.56426	1.95082	FALSE	FALSE	0.282657	0.994968	3.18969	1.01527	1.01527	11.2847	3.46711	3.25479	FALSE	FALSE	0.664182	1.65857	3.5208	1.69242	1.69242	5.30096	1.4755	3.59266	FALSE	FALSE	0.11288	1.70572	186.988
PFDoDA	M2PFDoDA	0.98	3	1.75226e+06	0.0307599	3445865	0.983007	1.27721	1.65284	1.30327	1.30327	1.68142	0.996941	1.68658	TRUE	FALSE	0.743249	1.2899	2.20013	1.31623	1.31623	2.96015	1.31854	2.24503	FALSE	FALSE	0.352638	1.21331	3.83282	1.23807	1.23807	10.869	2.77906	3.91104	FALSE	FALSE	0.793929	1.98257	4.20859	2.02303	2.02303	5.30096	1.23437	4.29448	FALSE	FALSE	0.134931	2.03893	223.515
PFDoDA	M2PFDoDA	1.95	1	1.63124e+06	0.0441984	3108151	1.33538	1.76924	2.33491	0.907301	1.10217	1.7485	1.46026	1.19739	FALSE	FALSE	0.652239	1.09715	1.81714	0.56264	1.77734	2.786	2.9897	0.931866	FALSE	TRUE	0.290151	0.998812	3.15373	0.512211	1.95232	10.8693	6.72064	1.6173	FALSE	FALSE	0.716119	1.78826	3.79612	0.917058	1.09044	5.30096	2.72301	1.94673	FALSE	FALSE	0.121707	1.8391	201.61
PFDoDA	M2PFDoDA	1.95	2	2.2723e+06	0.0434	4608438	1.31005	1.73375	2.28554	0.889105	1.12473	1.74461	1.48849	1.17207	FALSE	FALSE	0.910871	1.59315	2.74272	0.816999	1.22399	3.0111	2.14081	1.40652	FALSE	FALSE	0.447911	1.53811	4.89801	0.788773	1.26779	10.9352	4.35354	2.5118	FALSE	FALSE	1.06179	2.65145	5.62849	1.35972	1.35972	5.30096	1.83653	2.8864	FALSE	FALSE	0.180454	2.72683	298.925
PFDoDA	M2PFDoDA	1.95	3	2.27146e+06	0.0434259	4441438	1.31087	1.7349	2.28715	0.889694	1.12398	1.74476	1.48756	1.1729	FALSE	FALSE	0.91051	1.59249	2.74155	0.816663	1.2245	3.011	2.14166	1.40592	FALSE	FALSE	0.429679	1.47767	4.7068	0.75778	1.31964	10.9542	4.53827	2.41374	FALSE	FALSE	1.02331	2.55536	5.42452	1.31044	1.31044	5.30096	1.90558	2.78181	FALSE	FALSE	0.173914	2.62801	288.093
PFDoDA	M2PFDoDA	3.9	1	3.69349e+06	0.0786797	3.68633e+06	2.41788	3.15197	4.0985	0.808199	1.23732	1.69508	1.61299	1.0509	FALSE	FALSE	1.5197	2.57779	4.32417	0.660971	1.51293	2.84542	2.5663	1.10876	FALSE	FALSE	0.369619	1.14943	3.33951	0.294725	3.393	9.035	10.5514	0.856283	FALSE	TRUE	0.849331	2.12091	4.50227	0.543824	1.83883	5.30096	4.59185	1.15443	FALSE	FALSE	0.144346	2.18121	239.113
PFDoDA	M2PFDoDA	3.9	2	4.291e+06	0.0798792	8.99302e+06	2.45253	3.20391	4.17478	0.821515	1.21726	1.70224	1.5902	1.07046	FALSE	FALSE	1.76098	3.03251	5.16593	0.777567	1.28606	2.93355	2.21467	1.3246	FALSE	FALSE	0.896665	2.9741	9.36508	0.762589	1.31132	10.4443	4.34945	2.4013	FALSE	FALSE	2.072	5.1741	10.9836	1.32669	1.32669	5.30096	1.88224	2.8163	FALSE	FALSE	0.352142	5.3212	583.331
PFDoDA	M2PFDoDA	3.9	3	4.41962e+06	0.0791557	8.76355e+06	2.43157	3.17258	4.12884	0.813482	1.22928	1.69801	1.6039	1.05868	FALSE	FALSE	1.8147	3.1308	5.34386	0.80277	1.24569	2.94476	2.14911	1.37022	FALSE	FALSE	0.872383	2.89443	9.11	0.742161	1.34742	10.4427	4.47051	2.3359	FALSE	FALSE	2.01913	5.04208	10.7033	1.29284	1.29284	5.30096	1.93153	2.74444	FALSE	FALSE	0.343156	5.18542	568.446
PFDoDA	M2PFDoDA	7.81	1	1.3985e+07	0.173836	2.71639e+07	5.39163	7.07991	9.28435	0.906518	1.10312	1.72199	1.44854	1.18878	FALSE	FALSE	6.05957	10.2538	17.3035	1.31291	1.31291	2.85557	1.28887	2.21556	FALSE	FALSE	2.81063	8.98361	28.2239	1.15027	1.15027	10.0419	2.77874	3.61382	FALSE	FALSE	6.25858	15.6287	33.1765	2.00111	2.00111	5.30096	1.24789	4.24795	FALSE	FALSE	1.06366	16.073	1761.98
PFDoDA	M2PFDoDA	7.81	2	1.40252e+07	0.176225	2.76148e+07	5.46559	7.18264	9.42658	0.919672	1.08734	1.72472	1.42894	1.20699	FALSE	FALSE	6.0797	10.2847	17.3506	1.31686	1.31686	2.85385	1.2846	2.22158	FALSE	FALSE	2.86091	9.13577	28.6899	1.16975	1.16975	10.0282	2.7299	3.67348	FALSE	FALSE	6.36245	15.8881	33.7271	2.03432	2.03432	5.30096	1.22751	4.31845	FALSE	FALSE	1.08132	16.3398	1791.23
PFDoDA	M2PFDoDA	7.81	3	1.44208e+07	0.174193	2.89935e+07	5.40264	7.09526	9.30568	0.908484	1.10073	1.72243	1.44559	1.19151	FALSE	FALSE	6.27957	10.589	17.8109	1.35583	1.35583	2.83633	1.24372	2.28053	FALSE	FALSE	3.0157	9.60114	30.1066	1.22934	1.22934	9.98329	2.58978	3.85488	FALSE	FALSE	6.6801	16.6813	35.411	2.13589	2.13589	5.30096	1.16914	4.53406	FALSE	FALSE	1.1353	17.1555	1880.65
PFDoDA	M2PFDoDA	15.63	1	2.78669e+07	0.368424	1.49045e+08	11.5328	15.1584	19.9227	0.969826	1.03111	1.72748	1.35527	1.27465	FALSE	FALSE	12.1514	20.5314	34.7485	1.31359	1.31359	2.85962	1.28627	2.22319	FALSE	FALSE	17.4799	49.3612	143.341	3.1581	3.1581	8.20032	0.894171	9.17086	TRUE	FALSE	34.3401	85.7526	182.036	5.48641	5.48641	5.30096	0.455153	11.6465	TRUE	FALSE	5.8362	88.1906	9667.79
PFDoDA	M2PFDoDA	15.63	2	2.786e+07	0.367521	1.55512e+08	11.5038	15.1194	19.8704	0.967334	1.03377	1.7273	1.35869	1.2713	FALSE	FALSE	12.148	20.5261	34.7403	1.31325	1.31325	2.85975	1.28663	2.22267	FALSE	FALSE	18.4091	51.5397	148.467	3.29748	3.29748	8.0649	0.849037	9.49887	TRUE	FALSE	35.83	89.4731	189.933	5.72445	5.72445	5.30096	0.436227	12.1518	TRUE	FALSE	6.08941	92.0168	10087.2
PFDoDA	M2PFDoDA	15.63	3	2.87239e+07	0.37057	1.5375e+08	11.602	15.2509	20.0466	0.975746	1.02486	1.72786	1.34718	1.28257	FALSE	FALSE	12.5827	21.193	35.7614	1.35592	1.35592	2.84211	1.24218	2.288	FALSE	FALSE	18.1544	50.9459	147.08	3.25949	3.25949	8.10163	0.86095	9.41011	TRUE	FALSE	35.424	88.4593	187.781	5.65958	5.65958	5.30096	0.441227	12.0141	TRUE	FALSE	6.02041	90.9742	9972.94
PFDoDA	M2PFDoDA	31.25	1	5.81548e+07	0.809202	1.52635e+08	25.6579	33.6876	44.2885	1.078	1.078	1.72612	1.21795	1.41723	FALSE	FALSE	25.7177	43.3105	73.404	1.38594	1.38594	2.85422	1.21511	2.34893	FALSE	FALSE	15.9198	49.4536	159.005	1.58252	1.58252	9.98786	1.96297	5.08815	FALSE	FALSE	35.1671	87.8179	186.42	2.81017	2.81017	5.30096	0.888614	5.96543	TRUE	FALSE	5.97676	90.3146	9900.63
PFDoDA	M2PFDoDA	31.25	2	5.44026e+07	0.812785	1.45466e+08	25.7834	33.8451	44.4862	1.08304	1.08304	1.72538	1.21202	1.42356	FALSE	FALSE	23.8124	40.3593	68.8221	1.2915	1.2915	2.89018	1.31234	2.20231	FALSE	FALSE	15.1068	47.063	151.56	1.50602	1.50602	10.0326	2.06861	4.84992	FALSE	FALSE	33.5154	83.6932	177.664	2.67818	2.67818	5.30096	0.932408	5.68524	TRUE	FALSE	5.69604	86.0726	9435.61
PFDoDA	M2PFDoDA	31.25	3	5.2418e+07	0.812372	1.41045e+08	25.7689	33.8269	44.4634	1.08246	1.08246	1.72547	1.2127	1.42283	FALSE	FALSE	22.8304	38.8043	66.3457	1.24174	1.24174	2.90602	1.36879	2.12306	FALSE	FALSE	14.6103	45.5917	146.942	1.45894	1.45894	10.0574	2.1389	4.70214	FALSE	FALSE	32.4969	81.15	172.265	2.5968	2.5968	5.30096	0.961629	5.51248	TRUE	FALSE	5.52295	83.4571	9148.89
PFDoDA	M2PFDoDA	62.5	1	7.07299e+07	1.66712	1.49305e+08	53.4213	70.1415	92.3331	1.12226	1.12226	1.72839	1.16994	1.47733	FALSE	FALSE	30.2553	51.4233	88.1002	0.822773	1.2154	2.91189	2.06575	1.4096	FALSE	FALSE	15.0084	46.6285	149.892	0.746056	1.34038	9.98721	4.16434	2.39827	FALSE	FALSE	34.3999	85.9021	182.353	1.37443	1.37443	5.30096	1.81686	2.91764	FALSE	FALSE	5.84637	88.3443	9684.64
PFDoDA	M2PFDoDA	62.5	2	7.59211e+07	1.65827	1.46156e+08	53.0963	69.7405	91.8388	1.11585	1.11585	1.72966	1.17711	1.46942	FALSE	FALSE	32.4708	55.4582	95.5366	0.887331	1.12698	2.94223	1.92481	1.52859	FALSE	FALSE	14.7032	45.6152	146.317	0.729844	1.37016	9.95135	4.25077	2.34107	FALSE	FALSE	33.6745	84.0905	178.507	1.34545	1.34545	5.30096	1.85601	2.85611	FALSE	FALSE	5.72308	86.4812	9480.4
PFDoDA	M2PFDoDA	62.5	3	6.99175e+07	1.66076	1.45038e+08	53.1877	69.8534	91.9783	1.11766	1.11766	1.72931	1.17508	1.47165	FALSE	FALSE	29.9144	50.7946	86.9294	0.812713	1.23045	2.90594	2.08929	1.39087	FALSE	FALSE	14.5951	45.2556	145.048	0.72409	1.38104	9.93813	4.28226	2.32076	FALSE	FALSE	33.4168	83.447	177.141	1.33515	1.33515	5.30096	1.87032	2.83426	FALSE	FALSE	5.67928	85.8195	9407.86
PFDoDA	M2PFDoDA	125	1	1.7324e+08	2.93539	3.64119e+08	93.162	123.128	163.347	0.985024	1.0152	1.75337	1.34175	1.30678	FALSE	FALSE	74.5479	128.624	225.251	1.02899	1.02899	3.02157	1.67677	1.80201	FALSE	FALSE	35.6939	112.421	377.432	0.899366	1.11189	10.5742	3.502	3.01946	FALSE	FALSE	83.8931	209.494	444.714	1.67595	1.67595	5.30096	1.48999	3.55771	FALSE	FALSE	14.2579	215.45	23618.5
PFDoDA	M2PFDoDA	125	2	1.85782e+08	2.94687	3.81775e+08	93.5562	123.66	164.069	0.98928	1.01084	1.7537	1.3361	1.31255	FALSE	FALSE	80.5383	138.982	243.55	1.11186	1.11186	3.02403	1.55206	1.9484	FALSE	FALSE	37.4485	118.254	398.772	0.946036	1.05704	10.6485	3.33792	3.19018	FALSE	FALSE	87.961	219.653	466.278	1.75722	1.75722	5.30096	1.42108	3.73022	FALSE	FALSE	14.9492	225.897	24763.7
PFDoDA	M2PFDoDA	125	3	1.83112e+08	2.95103	3.62067e+08	93.6994	123.853	164.33	0.990823	1.00926	1.7538	1.33405	1.31464	FALSE	FALSE	79.2452	136.767	239.675	1.09414	1.09414	3.02447	1.57738	1.9174	FALSE	FALSE	35.4912	111.745	374.958	0.893961	1.11862	10.5648	3.522	2.99966	FALSE	FALSE	83.4204	208.314	442.209	1.66651	1.66651	5.30096	1.49843	3.53767	FALSE	FALSE	14.1775	214.236	23485.4
PFDoDA	M2PFDoDA	250	1	2.72138e+08	5.8155	5.20981e+08	184.578	245.237	327.544	0.980948	1.01942	1.77455	1.35444	1.31017	FALSE	FALSE	114.817	196.599	342.688	0.786396	1.27162	2.98464	2.17737	1.37075	FALSE	FALSE	49.7064	152.426	502.901	0.609703	1.64014	10.1174	5.02954	2.0116	FALSE	FALSE	120.034	299.745	636.297	1.19898	1.19898	5.30096	2.08274	2.54519	FALSE	FALSE	20.4002	308.266	33793.3
PFDoDA	M2PFDoDA	250	2	2.59342e+08	5.88504	5.59128e+08	187.064	248.624	332.192	0.994496	1.00553	1.77582	1.33644	1.32877	FALSE	FALSE	109.396	186.15	322.217	0.7446	1.343	2.94542	2.28527	1.28887	FALSE	FALSE	53.186	164.604	550.004	0.658418	1.51879	10.3411	4.70049	2.20002	FALSE	FALSE	128.823	321.692	682.888	1.28677	1.28677	5.30096	1.94064	2.73155	FALSE	FALSE	21.8939	330.838	36267.7
PFDoDA	M2PFDoDA	250	3	2.71729e+08	5.89303	5.50829e+08	187.351	249.014	332.724	0.996054	1.00396	1.77594	1.33439	1.3309	FALSE	FALSE	114.642	196.264	342.034	0.785054	1.2738	2.9835	2.1807	1.36814	FALSE	FALSE	52.4248	161.943	539.7	0.647774	1.54375	10.2948	4.76874	2.1588	FALSE	FALSE	126.911	316.918	672.752	1.26767	1.26767	5.30096	1.96988	2.69101	FALSE	FALSE	21.569	325.928	35729.4
PFDS		0.98	1	5.08245e+06		5.78553e+06											0.486239	0.850302	1.45743	0.867655	1.15253	2.99734	2.01547	1.48717	FALSE	FALSE	0.366538	0.723244	1.38406	0.738004	1.35501	3.77604	2.67367	1.41231	FALSE	FALSE	0.582381	0.968419	1.47233	0.988183	1.01196	2.52811	1.68275	1.50237	FALSE	FALSE	0.226324	3.4688	375.058
PFDS		0.98	2	5.81256e+06		6.48928e+06											0.569248	0.992746	1.69862	1.01301	1.01301	2.98396	1.72157	1.73328	FALSE	FALSE	0.42144	0.833488	1.60004	0.850497	1.17578	3.79661	2.32536	1.6327	FALSE	FALSE	0.653222	1.08622	1.65142	1.10838	1.10838	2.52811	1.50026	1.68512	FALSE	FALSE	0.253854	3.89075	420.679
PFDS		0.98	3	7.38567e+06		1.40994e+07											0.766002	1.30386	2.18393	1.33047	1.33047	2.85108	1.27937	2.2285	FALSE	FALSE	1.20745	2.10519	3.61655	2.14815	2.14815	2.99519	0.811625	3.69036	TRUE	FALSE	1.41927	2.36005	3.58808	2.40821	2.40821	2.52811	0.690495	3.6613	TRUE	FALSE	0.551555	8.45352	914.02
PFDS		1.95	1	6.71115e+06		7.61727e+06											0.656706	1.07941	1.74909	0.553541	1.80655	2.66343	2.96937	0.896968	FALSE	TRUE	0.510582	0.936136	1.67914	0.48007	2.08303	3.28868	3.81917	0.861097	FALSE	TRUE	0.766767	1.27503	1.93847	0.65386	1.52938	2.52811	2.54315	0.994089	FALSE	TRUE	0.29798	4.56705	493.803
PFDS		1.95	2	9.9853e+06		1.28124e+07											0.978799	1.68454	2.85703	0.863868	1.15758	2.91891	1.99224	1.46514	FALSE	FALSE	0.896782	1.73819	3.29783	0.89138	1.12186	3.67741	2.17444	1.6912	FALSE	FALSE	1.28972	2.14463	3.26056	1.09981	1.09981	2.52811	1.51196	1.67208	FALSE	FALSE	0.501209	7.68189	830.589
PFDS		1.95	3	1.03038e+07		1.34875e+07											1.01293	1.74415	2.96008	0.894437	1.11802	2.92228	1.9251	1.51799	FALSE	FALSE	0.953099	1.8459	3.50132	0.946617	1.05639	3.67362	2.04596	1.79555	FALSE	FALSE	1.35767	2.25762	3.43235	1.15775	1.15775	2.52811	1.43628	1.76018	FALSE	FALSE	0.527616	8.08661	874.349
PFDS		3.9	1	1.67962e+07		1.9101e+07											1.67564	2.81887	4.69342	0.722786	1.38353	2.80096	2.32746	1.20344	FALSE	FALSE	1.38914	2.61752	4.85476	0.67116	1.48996	3.49478	2.80748	1.24481	FALSE	FALSE	1.92273	3.19724	4.86089	0.819805	1.2198	2.52811	2.02836	1.24638	FALSE	FALSE	0.74721	11.4523	1238.25
PFDS		3.9	2	1.86859e+07		2.32503e+07											1.8639	3.16192	5.31047	0.810749	1.23343	2.84911	2.09238	1.36166	FALSE	FALSE	1.71686	3.27642	6.16198	0.840106	1.19033	3.58909	2.27159	1.57999	FALSE	FALSE	2.34041	3.89178	5.91683	0.997892	1.00211	2.52811	1.66637	1.51713	FALSE	FALSE	0.909527	13.9401	1507.24
PFDS		3.9	3	1.96531e+07		2.57985e+07											1.96322	3.33807	5.62048	0.855916	1.16834	2.8629	1.98654	1.44115	FALSE	FALSE	1.93058	3.68726	6.94692	0.94545	1.0577	3.59836	2.02012	1.78126	FALSE	FALSE	2.59692	4.31831	6.5653	1.10726	1.10726	2.52811	1.50178	1.68341	FALSE	FALSE	1.00921	15.4679	1672.43
PFDS		7.81	1	6.49379e+07		6.76433e+07											6.92014	11.3663	18.6339	1.45535	1.45535	2.6927	1.12859	2.3859	FALSE	FALSE	5.61376	10.4456	19.3649	1.33747	1.33747	3.44955	1.39122	2.47951	FALSE	FALSE	6.80908	11.3226	17.2141	1.44975	1.44975	2.52811	1.147	2.20411	FALSE	FALSE	2.64613	40.5565	4385.1
PFDS		7.81	2	6.35715e+07		7.2683e+07											6.74733	11.1169	18.279	1.42342	1.42342	2.70907	1.1575	2.34046	FALSE	FALSE	6.1308	11.3097	20.8027	1.44811	1.44811	3.39314	1.2739	2.66359	FALSE	FALSE	7.31639	12.1661	18.4967	1.55776	1.55776	2.52811	1.06747	2.36833	FALSE	FALSE	2.84328	43.5782	4711.8
PFDS		7.81	3	6.89924e+07		7.94997e+07											7.44447	12.1071	19.6609	1.55021	1.55021	2.64101	1.0491	2.5174	FALSE	FALSE	6.86043	12.4869	22.6821	1.59883	1.59883	3.30622	1.13841	2.90424	FALSE	FALSE	8.00257	13.3072	20.2314	1.70386	1.70386	2.52811	0.975936	2.59045	TRUE	FALSE	3.10995	47.6653	5153.71
PFDS		15.63	1	1.14442e+08		1.1933e+08											11.9876	19.9674	33.3065	1.27751	1.27751	2.7784	1.30384	2.13093	FALSE	FALSE	10.1785	19.0305	35.6423	1.21756	1.21756	3.50172	1.53559	2.28037	FALSE	FALSE	12.0119	19.9742	30.3676	1.27794	1.27794	2.52811	1.30121	1.9429	FALSE	FALSE	4.66806	71.546	7735.77
PFDS		15.63	2	1.13869e+08		1.20793e+08											11.9196	19.8631	33.1464	1.27083	1.27083	2.78083	1.31128	2.12069	FALSE	FALSE	10.3251	19.2887	36.1002	1.23408	1.23408	3.49636	1.51379	2.30967	FALSE	FALSE	12.1592	20.2191	30.74	1.29361	1.29361	2.52811	1.28544	1.96673	FALSE	FALSE	4.7253	72.4234	7830.64
PFDS		15.63	3	1.18334e+08		1.38271e+08											12.4537	20.6765	34.3836	1.32287	1.32287	2.76091	1.25505	2.19984	FALSE	FALSE	12.1409	22.3967	41.441	1.43293	1.43293	3.41335	1.28739	2.65138	FALSE	FALSE	13.9186	23.1447	35.1878	1.48079	1.48079	2.52811	1.12296	2.2513	FALSE	FALSE	5.40902	82.9025	8963.67
PFDS		31.25	1	2.02857e+08		1.98384e+08											21.0504	35.3574	59.6914	1.13144	1.13144	2.83564	1.48453	1.91012	FALSE	FALSE	17.3043	32.5115	61.4996	1.04037	1.04037	3.55402	1.80591	1.96799	FALSE	FALSE	19.9697	33.2068	50.4856	1.06262	1.06262	2.52811	1.56487	1.61554	FALSE	FALSE	7.76058	118.944	12860.6
PFDS		31.25	2	1.99325e+08		1.94132e+08											20.6527	34.7104	58.6288	1.11073	1.11073	2.8388	1.51312	1.87612	FALSE	FALSE	16.8914	31.7372	60.0247	1.01559	1.01559	3.55357	1.85006	1.92079	FALSE	FALSE	19.5416	32.495	49.4034	1.03984	1.03984	2.52811	1.59915	1.58091	FALSE	FALSE	7.59423	116.395	12584.9
PFDS		31.25	3	1.94546e+08		1.89242e+08											20.1196	33.8364	57.1815	1.08276	1.08276	2.84208	1.55321	1.82981	FALSE	FALSE	16.4215	30.8496	58.3221	0.987187	1.01298	3.55158	1.903	1.86631	FALSE	FALSE	19.0494	31.6765	48.1591	1.01365	1.01365	2.52811	1.64047	1.54109	FALSE	FALSE	7.40295	113.463	12268
PFDS		62.5	1	2.66497e+08		2.6221e+08											27.5331	45.4649	75.5591	0.727438	1.37469	2.7443	2.26999	1.20894	FALSE	FALSE	23.3187	42.8024	79.271	0.684838	1.4602	3.39946	2.68025	1.26834	FALSE	FALSE	26.3945	43.8904	66.7284	0.702247	1.424	2.52811	2.36792	1.06765	FALSE	FALSE	10.2574	157.212	16998.3
PFDS		62.5	2	2.83193e+08		2.77907e+08											29.1536	48.4843	81.1971	0.775748	1.28908	2.78515	2.14382	1.29915	FALSE	FALSE	24.706	45.68	85.2841	0.73088	1.36821	3.45197	2.52975	1.36455	FALSE	FALSE	27.9746	46.5179	70.723	0.744286	1.34357	2.52811	2.23417	1.13157	FALSE	FALSE	10.8714	166.623	18015.8
PFDS		62.5	3	2.78774e+08		2.75225e+08											28.7209	47.6835	79.7092	0.762937	1.31072	2.77531	2.17612	1.27535	FALSE	FALSE	24.4666	45.1864	84.2567	0.722982	1.38316	3.44375	2.5545	1.34811	FALSE	FALSE	27.7046	46.0689	70.0404	0.737102	1.35666	2.52811	2.25594	1.12065	FALSE	FALSE	10.7665	165.015	17841.9
PFDS		125	1	7.82393e+08		7.87764e+08											81.109	137.674	237.071	1.10139	1.10139	2.92286	1.54114	1.89656	FALSE	FALSE	75.1493	142.562	276.32	1.1405	1.1405	3.67695	1.66336	2.21056	FALSE	FALSE	79.2976	131.861	200.473	1.05489	1.05489	2.52811	1.57634	1.60379	FALSE	FALSE	30.8165	472.316	51068.2
PFDS		125	2	7.80725e+08		7.90991e+08											80.9164	137.349	236.514	1.09879	1.09879	2.92294	1.54481	1.89211	FALSE	FALSE	75.5138	143.248	277.648	1.14598	1.14598	3.67679	1.65533	2.22119	FALSE	FALSE	79.6224	132.401	201.295	1.05921	1.05921	2.52811	1.56991	1.61036	FALSE	FALSE	30.9427	474.251	51277.4
PFDS		125	3	8.09572e+08		8.13544e+08											84.2793	142.976	246.111	1.1438	1.1438	2.92018	1.48316	1.96889	FALSE	FALSE	78.0844	148.057	286.913	1.18446	1.18446	3.67439	1.60083	2.2953	FALSE	FALSE	81.8926	136.176	207.034	1.08941	1.08941	2.52811	1.52639	1.65627	FALSE	FALSE	31.825	487.772	52739.4
PFDS		250	1	1.21699e+09		1.22768e+09											122.897	208.085	358.505	0.832338	1.20143	2.91711	2.03422	1.43402	FALSE	FALSE	117.042	222.771	435.51	0.891085	1.12223	3.72097	2.13599	1.74204	FALSE	FALSE	123.58	205.497	312.426	0.821988	1.21656	2.52811	2.02297	1.2497	FALSE	FALSE	48.0256	736.075	79586.7
PFDS		250	2	1.29823e+09		1.31531e+09											131.533	223.974	388.385	0.895894	1.1162	2.95275	1.90066	1.55354	FALSE	FALSE	126.656	242.19	476.197	0.968761	1.03225	3.75978	1.97386	1.90479	FALSE	FALSE	132.401	220.165	334.725	0.880659	1.13551	2.52811	1.8882	1.3389	FALSE	FALSE	51.4535	788.614	85267.3
PFDS		250	3	1.26897e+09		1.2868e+09											128.39	218.226	377.633	0.872906	1.1456	2.9413	1.94719	1.51053	FALSE	FALSE	123.488	235.83	462.94	0.943318	1.06009	3.74887	2.02449	1.85176	FALSE	FALSE	129.531	215.392	327.47	0.86157	1.16067	2.52811	1.93004	1.30988	FALSE	FALSE	50.3382	771.52	83419.1
PFECA-A		0.98	1	146992		241287											0.262688	0.565431	1.16833	0.576971	1.73319	4.44761	3.73066	1.19218	FALSE	FALSE	0.341599	0.785535	1.72758	0.801566	1.24756	5.05731	2.86886	1.76283	FALSE	FALSE	0.256005	5.40306	14.8103	5.51333	5.51333	57.8514	3.82805	15.1125	FALSE	FALSE	0.00948546	0.128315	15.7058
PFECA-A		0.98	2	187233		208306											0.335095	0.730466	1.53006	0.745373	1.34161	4.56604	2.92454	1.56128	FALSE	FALSE	0.296094	0.680212	1.49234	0.694093	1.44073	5.0401	3.30976	1.5228	FALSE	FALSE	0.221013	4.66454	12.7859	4.75973	4.75973	57.8514	4.43413	13.0468	FALSE	FALSE	0.00818893	0.110776	13.5591
PFECA-A		0.98	3	238075		215660											0.431996	0.938119	1.96296	0.957264	1.04464	4.54392	2.26854	2.00302	FALSE	FALSE	0.306155	0.703806	1.5456	0.71817	1.39243	5.0484	3.20099	1.57714	FALSE	FALSE	0.228815	4.8292	13.2373	4.92776	4.92776	57.8514	4.28293	13.5074	FALSE	FALSE	0.00847801	0.114687	14.0377
PFECA-A		1.95	1	283813		364180											0.500738	1.03697	2.0829	0.531781	1.88047	4.15966	3.89425	1.06815	FALSE	FALSE	0.490282	1.07729	2.28527	0.552455	1.8101	4.66112	3.9773	1.17193	FALSE	FALSE	0.386396	8.15498	22.3535	4.18204	4.18204	57.8514	5.04664	11.4633	FALSE	FALSE	0.0143167	0.193669	23.7052
PFECA-A		1.95	2	423730		473467											0.729703	1.5527	3.20996	0.796257	1.25588	4.399	2.67232	1.64613	FALSE	FALSE	0.617485	1.37928	2.97809	0.707323	1.41378	4.82294	3.15797	1.52723	FALSE	FALSE	0.502349	10.6022	29.0616	5.43703	5.43703	57.8514	3.88177	14.9034	FALSE	FALSE	0.0186129	0.251788	30.8189
PFECA-A		1.95	3	445806		449814											0.767296	1.63329	3.37947	0.837587	1.19391	4.40439	2.54139	1.73306	FALSE	FALSE	0.589693	1.3146	2.83179	0.674154	1.48334	4.80214	3.3068	1.4522	FALSE	FALSE	0.477253	10.0726	27.6097	5.16541	5.16541	57.8514	4.08588	14.1588	FALSE	FALSE	0.0176831	0.239209	29.2793
PFECA-A		3.9	1	1.03211e+06		1.50545e+06											1.67998	3.51333	7.21478	0.900853	1.11006	4.29457	2.32146	1.84994	FALSE	FALSE	1.71401	3.75991	8.08634	0.964081	1.03726	4.71779	2.27537	2.07342	FALSE	FALSE	1.59729	33.7112	92.4053	8.64389	8.64389	57.8514	2.44164	23.6937	FALSE	FALSE	0.0591824	0.800594	97.9931
PFECA-A		3.9	2	1.04454e+06		1.60334e+06											1.6995	3.55394	7.29865	0.911266	1.09737	4.29458	2.29479	1.87145	FALSE	FALSE	1.81636	3.97768	8.54687	1.01992	1.01992	4.7055	2.14716	2.19151	FALSE	FALSE	1.70115	35.9032	98.4138	9.20595	9.20595	57.8514	2.29257	25.2343	FALSE	FALSE	0.0630307	0.852651	104.365
PFECA-A		3.9	3	1.11657e+06		1.56551e+06											1.81352	3.78878	7.77939	0.971483	1.02935	4.28967	2.15052	1.99472	FALSE	FALSE	1.77673	3.89372	8.37005	0.99839	1.00161	4.71094	2.19505	2.14617	FALSE	FALSE	1.661	35.0559	96.0913	8.98869	8.98869	57.8514	2.34798	24.6388	FALSE	FALSE	0.0615432	0.832529	101.902
PFECA-A		7.81	1	4.65271e+06		7.5056e+06											7.16764	14.0369	27.4522	1.79729	1.79729	3.83001	1.08962	3.515	FALSE	FALSE	7.31178	14.8969	30.3253	1.90742	1.90742	4.14746	1.06814	3.88288	FALSE	FALSE	7.96345	168.071	460.697	21.52	21.52	57.8514	0.98073	58.9881	TRUE	FALSE	0.29506	3.99145	488.555
PFECA-A		7.81	2	4.58519e+06		7.00566e+06											7.05463	13.8469	27.138	1.77297	1.77297	3.84684	1.10707	3.47478	FALSE	FALSE	6.818	14.0306	28.828	1.79649	1.79649	4.22822	1.1455	3.69117	FALSE	FALSE	7.43301	156.876	430.01	20.0865	20.0865	57.8514	1.05072	55.0589	FALSE	FALSE	0.275407	3.72558	456.013
PFECA-A		7.81	3	4.95114e+06		7.51854e+06											7.67318	14.8738	28.8102	1.90446	1.90446	3.75466	1.01783	3.68888	FALSE	FALSE	7.32464	14.9192	30.3633	1.91027	1.91027	4.14536	1.06626	3.88774	FALSE	FALSE	7.97718	168.36	461.491	21.557	21.557	57.8514	0.979043	59.0897	TRUE	FALSE	0.295569	3.99833	489.397
PFECA-A		15.63	1	8.08471e+06		1.47665e+07											11.3842	22.9019	46.2652	1.46525	1.46525	4.06397	1.37295	2.96003	FALSE	FALSE	12.5888	26.1729	54.753	1.67453	1.67453	4.34935	1.24158	3.50307	FALSE	FALSE	15.6673	330.662	906.374	21.1556	21.1556	57.8514	0.997621	57.9894	TRUE	FALSE	0.580501	7.85276	961.183
PFECA-A		15.63	2	8.55814e+06		1.32114e+07											12.0751	24.1541	48.5429	1.54537	1.54537	4.02008	1.2944	3.10575	FALSE	FALSE	11.2967	23.7503	50.192	1.51953	1.51953	4.44305	1.38359	3.21126	FALSE	FALSE	14.0173	295.839	810.92	18.9276	18.9276	57.8514	1.11505	51.8823	FALSE	FALSE	0.519366	7.02576	859.957
PFECA-A		15.63	3	9.03061e+06		1.45879e+07											12.7747	25.3993	50.7602	1.62504	1.62504	3.9735	1.22351	3.24762	FALSE	FALSE	12.4391	25.8963	54.2411	1.65683	1.65683	4.36052	1.25652	3.47032	FALSE	FALSE	15.4777	326.662	895.408	20.8997	20.8997	57.8514	1.00984	57.2878	FALSE	FALSE	0.573478	7.75776	949.554
PFECA-A		31.25	1	1.39028e+07		2.33997e+07											18.1469	37.0736	76.5202	1.18636	1.18636	4.21671	1.72206	2.44865	FALSE	FALSE	17.8382	38.1433	82.5436	1.22059	1.22059	4.62734	1.75186	2.64139	FALSE	FALSE	24.8271	523.983	1436.28	16.7675	16.7675	57.8514	1.2587	45.961	FALSE	FALSE	0.91989	12.4439	1523.14
PFECA-A		31.25	2	1.45382e+07		2.43218e+07											18.9606	38.6707	79.7162	1.23746	1.23746	4.2043	1.64815	2.55092	FALSE	FALSE	18.4828	39.4643	85.3122	1.26286	1.26286	4.61577	1.69076	2.72999	FALSE	FALSE	25.8054	544.631	1492.88	17.4282	17.4282	57.8514	1.21099	47.7722	FALSE	FALSE	0.956138	12.9342	1583.16
PFECA-A		31.25	3	1.45981e+07		2.5785e+07											19.0377	38.8211	80.0151	1.24228	1.24228	4.20298	1.64148	2.56048	FALSE	FALSE	19.512	41.5499	89.6306	1.3296	1.3296	4.59362	1.60158	2.86818	FALSE	FALSE	27.3579	577.396	1582.69	18.4767	18.4767	57.8514	1.14227	50.6462	FALSE	FALSE	1.01366	13.7123	1678.4
PFECA-A		62.5	1	1.83736e+07		2.87898e+07											23.029	46.5445	95.3004	0.744712	1.3428	4.13828	2.71397	1.52481	FALSE	FALSE	20.9552	44.1697	94.4066	0.706716	1.415	4.50516	2.98255	1.51051	FALSE	FALSE	30.546	644.681	1767.13	10.3149	10.3149	57.8514	2.0461	28.274	FALSE	FALSE	1.13178	15.3103	1873.99
PFECA-A		62.5	2	1.93106e+07		2.95066e+07											24.0492	48.7948	100.363	0.780716	1.28087	4.17322	2.59884	1.6058	FALSE	FALSE	21.3722	45.1403	96.7112	0.722245	1.38457	4.52508	2.92435	1.54738	FALSE	FALSE	31.3065	660.732	1811.12	10.5717	10.5717	57.8514	1.99639	28.978	FALSE	FALSE	1.15996	15.6915	1920.64
PFECA-A		62.5	3	2.00155e+07		3.40455e+07											24.822	50.4863	104.147	0.80778	1.23796	4.19575	2.51793	1.66635	FALSE	FALSE	24.0273	51.241	111.072	0.819856	1.21973	4.62274	2.6012	1.77716	FALSE	FALSE	36.1223	762.371	2089.73	12.1979	12.1979	57.8514	1.73023	33.4356	FALSE	FALSE	1.3384	18.1052	2216.09
PFECA-A		125	1	5.17287e+07		9.00333e+07											58.0446	119.732	253.394	0.957857	1.044	4.36551	2.15352	2.02715	FALSE	FALSE	54.0497	116.647	259.063	0.933176	1.07161	4.79305	2.31268	2.07251	FALSE	FALSE	95.5254	2016.09	5526.28	16.1287	16.1287	57.8514	1.30855	44.2102	FALSE	FALSE	3.53939	47.8793	5860.45
PFECA-A		125	2	5.39694e+07		9.49982e+07											60.4359	124.843	264.738	0.998741	1.00126	4.38047	2.06831	2.1179	FALSE	FALSE	56.6702	122.543	272.909	0.980346	1.02005	4.81574	2.20575	2.18327	FALSE	FALSE	100.793	2127.27	5831.03	17.0181	17.0181	57.8514	1.24016	46.6482	FALSE	FALSE	3.73457	50.5196	6183.63
PFECA-A		125	3	5.39867e+07		9.39771e+07											60.4545	124.882	264.825	0.999057	1.00094	4.38057	2.06767	2.1186	FALSE	FALSE	56.1298	121.332	270.072	0.970652	1.03024	4.81157	2.22698	2.16058	FALSE	FALSE	99.7098	2104.4	5768.35	16.8352	16.8352	57.8514	1.25364	46.1468	FALSE	FALSE	3.69443	49.9766	6117.16
PFECA-A		250	1	8.15682e+07		1.54156e+08											85.6314	173.657	362.834	0.694626	1.43962	4.23717	2.91949	1.45134	FALSE	FALSE	83.1546	177.159	390.678	0.708636	1.41116	4.69822	3.00645	1.56271	FALSE	FALSE	163.559	3451.96	9462.13	13.8078	13.8078	57.8514	1.5285	37.8485	FALSE	FALSE	6.06017	81.9793	10034.3
PFECA-A		250	2	8.70274e+07		1.56903e+08											90.7254	185.385	390.812	0.741538	1.34855	4.30763	2.75557	1.56325	FALSE	FALSE	84.3884	180.128	398.129	0.720512	1.3879	4.71782	2.96249	1.59252	FALSE	FALSE	166.474	3513.48	9630.74	14.0539	14.0539	57.8514	1.50174	38.523	FALSE	FALSE	6.16816	83.4402	10213.1
PFECA-A		250	3	8.28037e+07		1.48178e+08											86.7777	176.306	369.168	0.705224	1.41799	4.25418	2.88092	1.47667	FALSE	FALSE	80.4794	170.699	374.439	0.682795	1.46457	4.6526	3.10638	1.49775	FALSE	FALSE	157.217	3318.11	9095.23	13.2724	13.2724	57.8514	1.59016	36.3809	FALSE	FALSE	5.82518	78.8005	9645.23
PFECA-F		3.9	1	16097.5													1.39132	2.57139	4.54718	0.65933	1.51669	3.26824	2.80308	1.16594	FALSE	FALSE
PFECA-F		3.9	2	18219.1													1.53433	2.86551	5.11974	0.734747	1.36101	3.3368	2.54183	1.31275	FALSE	FALSE
PFECA-F		3.9	3	18254													1.53671	2.87028	5.12886	0.735969	1.35875	3.33756	2.5379	1.31509	FALSE	FALSE
PFECA-F		7.81	1	110117													6.44028	11.1111	18.8724	1.42268	1.42268	2.93036	1.21268	2.41644	FALSE	FALSE
PFECA-F		7.81	2	90927													5.41346	9.59428	16.6763	1.22846	1.22846	3.08053	1.4427	2.13525	FALSE	FALSE
PFECA-F		7.81	3	97144													5.7424	10.095	17.4274	1.29257	1.29257	3.03487	1.36006	2.23143	FALSE	FALSE
PFECA-F		15.63	1	254490													11.3412	19.7608	34.2162	1.26429	1.26429	3.01699	1.37817	2.18914	FALSE	FALSE
PFECA-F		15.63	2	277933													12.2337	21.1023	36.2177	1.35011	1.35011	2.96049	1.27762	2.31719	FALSE	FALSE
PFECA-F		15.63	3	237066													10.6854	18.7414	32.6326	1.19906	1.19906	3.05394	1.46274	2.08782	FALSE	FALSE
PFECA-F		31.25	1	596280													20.4756	35.8587	63.0596	1.14748	1.14748	3.07974	1.52621	2.01791	FALSE	FALSE
PFECA-F		31.25	2	510805													18.1597	31.9552	56.3571	1.02257	1.02257	3.10342	1.72084	1.80343	FALSE	FALSE
PFECA-F		31.25	3	500400													17.8803	31.4692	55.4957	1.00702	1.00702	3.10374	1.74773	1.77586	FALSE	FALSE
PFECA-F		62.5	1	818759													25.6988	43.6037	74.5247	0.697659	1.43337	2.89993	2.43202	1.1924	FALSE	FALSE
PFECA-F		62.5	2	748905													24.3783	40.8	68.6916	0.652799	1.53186	2.81774	2.56376	1.09907	FALSE	FALSE
PFECA-F		62.5	3	740361													24.2181	40.4531	67.9639	0.64725	1.545	2.80633	2.58072	1.08742	FALSE	FALSE
PFECA-F		125	1	4.72706e+06													89.6562	158.399	288.97	1.26719	1.26719	3.22309	1.39421	2.31176	FALSE	FALSE
PFECA-F		125	2	4.53269e+06													86.4957	153.096	279.721	1.22477	1.22477	3.23393	1.44516	2.23777	FALSE	FALSE
PFECA-F		125	3	4.15063e+06													80.3805	142.59	260.875	1.14072	1.14072	3.2455	1.5551	2.087	FALSE	FALSE
PFECA-F		250	2	9.1239e+06													135.648	243.982	458.967	0.975928	1.02467	3.38351	1.843	1.83587	FALSE	FALSE
PFECA-F		250	3	8.59557e+06													129.407	231.778	433.547	0.927111	1.07862	3.35026	1.93189	1.73419	FALSE	FALSE
PFHpA	M4PFHpA	0.98	1	498749	0.0573665	284746	0.937576	1.1504	1.40796	1.17387	1.17387	1.50171	1.04525	1.4367	FALSE	FALSE	0.43303	0.777652	1.36551	0.793522	1.2602	3.15338	2.26312	1.39338	FALSE	FALSE	0.37669	0.746373	1.43408	0.761605	1.31302	3.80704	2.60161	1.46334	FALSE	FALSE	0.146322	0.305986	17.4778	0.312231	3.20276	119.448	6.69755	17.8345	FALSE	FALSE	0.011277	0.15096	18.4482
PFHpA	M4PFHpA	0.98	2	546804	0.0592611	322790	0.978351	1.19293	1.45117	1.21728	1.21728	1.48328	1.00169	1.48078	FALSE	FALSE	0.489064	0.879685	1.54803	0.897638	1.11404	3.16528	2.00383	1.57962	FALSE	FALSE	0.445741	0.883638	1.70074	0.901671	1.10905	3.81554	2.19858	1.73545	FALSE	FALSE	0.165872	0.346868	19.813	0.353946	2.82529	119.448	5.90818	20.2173	FALSE	FALSE	0.0127836	0.171129	20.913
PFHpA	M4PFHpA	0.98	3	580630	0.0592417	340844	0.977925	1.1925	1.45073	1.21683	1.21683	1.48348	1.00212	1.48034	FALSE	FALSE	0.530591	0.952879	1.67515	0.972325	1.02846	3.15713	1.847	1.70933	FALSE	FALSE	0.480417	0.950272	1.8263	0.969665	1.03128	3.8015	2.03989	1.86357	FALSE	FALSE	0.175149	0.366268	20.9211	0.373742	2.67564	119.448	5.59524	21.3481	FALSE	FALSE	0.0134986	0.180701	22.0826
PFHpA	M4PFHpA	1.95	1	743582	0.0940241	426172	1.47922	1.82797	2.254	0.93742	1.06676	1.52378	1.31826	1.1559	FALSE	FALSE	0.704197	1.2166	2.06729	0.623899	1.60282	2.93567	2.76911	1.06015	FALSE	FALSE	0.617938	1.1773	2.19164	0.603742	1.65634	3.54671	3.15566	1.12392	FALSE	FALSE	0.218997	0.457961	26.1586	0.234852	4.258	119.448	8.90425	13.4147	FALSE	FALSE	0.0168779	0.225938	27.6109
PFHpA	M4PFHpA	1.95	2	893987	0.0939499	513192	1.47801	1.8264	2.25198	0.936618	1.06767	1.52366	1.31934	1.15486	FALSE	FALSE	0.874933	1.54334	2.67786	0.791457	1.26349	3.06064	2.22874	1.37326	FALSE	FALSE	0.772553	1.49828	2.84086	0.76835	1.30149	3.67724	2.5241	1.45685	FALSE	FALSE	0.263713	0.551471	31.4999	0.282806	3.536	119.448	7.3944	16.1538	FALSE	FALSE	0.0203242	0.272072	33.2488
PFHpA	M4PFHpA	1.95	3	918809	0.0951768	545109	1.49815	1.85231	2.28518	0.949902	1.05274	1.52534	1.30161	1.17189	FALSE	FALSE	0.904966	1.59853	2.77782	0.819761	1.21987	3.06953	2.15478	1.42453	FALSE	FALSE	0.833281	1.61934	3.07811	0.83043	1.2042	3.69397	2.34015	1.57852	FALSE	FALSE	0.280115	0.58577	33.459	0.300395	3.32895	119.448	6.96144	17.1585	FALSE	FALSE	0.0215883	0.288994	35.3167
PFHpA	M4PFHpA	3.9	1	1.71659e+06	0.17142	967868	2.70228	3.29348	4.00845	0.844482	1.18416	1.48336	1.44322	1.02781	FALSE	FALSE	1.90512	3.32643	5.74572	0.852931	1.17243	3.01594	2.04712	1.47326	FALSE	FALSE	1.65771	3.1698	5.97111	0.81277	1.23036	3.60202	2.35264	1.53105	FALSE	FALSE	0.497357	1.04006	59.4081	0.266683	3.74978	119.448	7.84145	15.2328	FALSE	FALSE	0.038331	0.513122	62.7064
PFHpA	M4PFHpA	3.9	2	1.76321e+06	0.172788	990069	2.7218	3.32123	4.04702	0.851597	1.17426	1.48689	1.43288	1.0377	FALSE	FALSE	1.96775	3.43863	5.94549	0.881701	1.13417	3.02146	1.98196	1.52448	FALSE	FALSE	1.70376	3.2605	6.14816	0.836026	1.19613	3.60858	2.28905	1.57645	FALSE	FALSE	0.508765	1.06392	60.7708	0.2728	3.66569	119.448	7.66562	15.5823	FALSE	FALSE	0.0392102	0.524892	64.1448
PFHpA	M4PFHpA	3.9	3	1.73491e+06	0.172516	1.01506e+06	2.71791	3.31572	4.03938	0.850184	1.17622	1.48621	1.43493	1.03574	FALSE	FALSE	1.92962	3.37046	5.82433	0.864221	1.15711	3.01838	2.02112	1.49342	FALSE	FALSE	1.75628	3.36311	6.3471	0.862335	1.15964	3.61395	2.2206	1.62746	FALSE	FALSE	0.521609	1.09078	62.305	0.279687	3.57543	119.448	7.47686	15.9756	FALSE	FALSE	0.0402001	0.538143	65.7641
PFHpA	M4PFHpA	7.81	1	5.17057e+06	0.387419	2.96475e+06	6.04874	7.43378	9.12934	0.951828	1.05061	1.5093	1.29118	1.16893	FALSE	FALSE	7.36102	12.2738	20.4335	1.57155	1.57155	2.77591	1.06099	2.61633	FALSE	FALSE	6.53943	12.0054	21.9874	1.53718	1.53718	3.36228	1.19429	2.81529	FALSE	FALSE	1.52349	3.1859	181.978	0.407925	2.45143	119.448	5.12638	23.3006	FALSE	FALSE	0.117415	1.57178	192.081
PFHpA	M4PFHpA	7.81	2	4.86782e+06	0.377442	2.77305e+06	5.89592	7.23607	8.87425	0.926513	1.07932	1.50515	1.32464	1.13627	FALSE	FALSE	6.77017	11.4148	19.2059	1.46156	1.46156	2.83685	1.15359	2.45915	FALSE	FALSE	5.97156	11.0747	20.4744	1.41802	1.41802	3.42865	1.30787	2.62156	FALSE	FALSE	1.42498	2.9799	170.211	0.381549	2.62089	119.448	5.48076	21.794	FALSE	FALSE	0.109823	1.47015	179.661
PFHpA	M4PFHpA	7.81	3	4.98752e+06	0.380781	2.87287e+06	5.94665	7.30223	8.96021	0.934984	1.06954	1.50676	1.31334	1.14727	FALSE	FALSE	7.00055	11.7533	19.696	1.5049	1.5049	2.81349	1.11563	2.52189	FALSE	FALSE	6.26409	11.5579	21.2669	1.47988	1.47988	3.39506	1.24679	2.72304	FALSE	FALSE	1.47628	3.08716	176.338	0.395283	2.52983	119.448	5.29034	22.5785	FALSE	FALSE	0.113776	1.52307	186.128
PFHpA	M4PFHpA	15.63	1	8.47731e+06	0.816656	4.83537e+06	12.6645	15.5631	19.125	0.995717	1.0043	1.51013	1.23416	1.22361	FALSE	FALSE	12.7633	21.6481	36.7926	1.38504	1.38504	2.88268	1.2246	2.35397	FALSE	FALSE	11.329	21.0818	39.3319	1.3488	1.3488	3.47178	1.37964	2.51643	FALSE	FALSE	2.48474	5.19604	296.797	0.33244	3.00806	119.448	6.29039	18.9889	FALSE	FALSE	0.191498	2.5635	313.275
PFHpA	M4PFHpA	15.63	2	8.50551e+06	0.815918	4.85382e+06	12.6528	15.5486	19.1072	0.994794	1.00523	1.51012	1.2353	1.22247	FALSE	FALSE	12.8202	21.7349	36.9243	1.39059	1.39059	2.88017	1.21917	2.3624	FALSE	FALSE	11.3859	21.179	39.4985	1.35502	1.35502	3.46907	1.37275	2.5271	FALSE	FALSE	2.49423	5.21587	297.929	0.333709	2.99662	119.448	6.26647	19.0614	FALSE	FALSE	0.192228	2.57329	314.47
PFHpA	M4PFHpA	15.63	3	9.57413e+06	0.767101	5.03719e+06	11.9001	14.5947	17.8983	0.933764	1.07093	1.50404	1.31343	1.14513	FALSE	FALSE	15.0768	25.0625	41.7757	1.60349	1.60349	2.77086	1.03669	2.67279	FALSE	FALSE	11.9586	22.149	41.1448	1.41709	1.41709	3.44059	1.307	2.63242	FALSE	FALSE	2.58846	5.41292	309.185	0.346316	2.88753	119.448	6.03835	19.7815	FALSE	FALSE	0.199491	2.6705	326.351
PFHpA	M4PFHpA	31.25	1	1.36367e+07	1.80541	9.96112e+06	27.9353	34.2247	41.9615	1.09519	1.09519	1.5021	1.11866	1.34277	FALSE	FALSE	21.7599	37.4034	64.6751	1.19691	1.19691	2.97221	1.43613	2.0696	FALSE	FALSE	26.8901	49.3468	91.4424	1.5791	1.5791	3.4006	1.16214	2.92616	FALSE	FALSE	5.11871	10.7041	611.417	0.342532	2.91943	119.448	6.10506	19.5654	FALSE	FALSE	0.394496	5.28096	645.363
PFHpA	M4PFHpA	31.25	2	1.38383e+07	1.79736	1.0123e+07	27.797	34.067	41.7823	1.09014	1.09014	1.50313	1.12422	1.33703	FALSE	FALSE	22.1727	38.0757	65.7796	1.21842	1.21842	2.96669	1.40939	2.10495	FALSE	FALSE	27.4944	50.3299	93.0387	1.61056	1.61056	3.38391	1.13659	2.97724	FALSE	FALSE	5.20188	10.8781	621.353	0.348098	2.87275	119.448	6.00744	19.8833	FALSE	FALSE	0.400906	5.36677	655.85
PFHpA	M4PFHpA	31.25	3	1.34106e+07	1.78435	9.90924e+06	27.5749	33.8122	41.4912	1.08199	1.08199	1.50467	1.13328	1.32772	FALSE	FALSE	21.3016	36.6517	63.4309	1.17285	1.17285	2.97775	1.46703	2.02979	FALSE	FALSE	26.6979	49.0325	90.9288	1.56904	1.56904	3.40584	1.1705	2.90972	FALSE	FALSE	5.09205	10.6484	608.233	0.340748	2.93472	119.448	6.13702	19.4635	FALSE	FALSE	0.392441	5.25345	642.002
PFHpA	M4PFHpA	62.5	1	1.77982e+07	3.70962	1.01943e+07	57.0746	69.93	85.8036	1.11888	1.11888	1.50336	1.09506	1.37286	FALSE	FALSE	29.1642	49.898	86.0554	0.798368	1.25256	2.95073	2.14304	1.37689	FALSE	FALSE	26.2421	48.9681	92.3503	0.78349	1.27634	3.51916	2.38167	1.4776	FALSE	FALSE	5.23854	10.9547	625.731	0.175275	5.7053	119.448	11.9308	10.0117	FALSE	FALSE	0.403731	5.40459	660.471
PFHpA	M4PFHpA	62.5	2	1.78497e+07	3.65619	1.01271e+07	56.1362	68.8688	84.6107	1.1019	1.1019	1.50724	1.11336	1.35377	FALSE	FALSE	29.2586	50.0746	86.3888	0.801194	1.24814	2.9526	2.13613	1.38222	FALSE	FALSE	26.0477	48.5725	91.5336	0.777159	1.28674	3.51408	2.39945	1.46454	FALSE	FALSE	5.20399	10.8825	621.605	0.17412	5.74317	119.448	12.01	9.94568	FALSE	FALSE	0.401069	5.36895	656.116
PFHpA	M4PFHpA	62.5	3	1.86109e+07	3.70936	1.05807e+07	57.07	69.9248	85.7978	1.1188	1.1188	1.50338	1.09515	1.37277	FALSE	FALSE	30.6737	52.7017	91.3174	0.843226	1.18592	2.97705	2.03757	1.46108	FALSE	FALSE	27.3734	51.256	97.0506	0.820097	1.21937	3.54543	2.28324	1.55281	FALSE	FALSE	5.43709	11.3699	649.448	0.181919	5.49695	119.448	11.4951	10.3912	FALSE	FALSE	0.419033	5.60943	685.505
PFHpA	M4PFHpA	125	1	3.89148e+07	6.59369	2.20107e+07	99.1854	122.389	151.344	0.979115	1.02133	1.52587	1.26027	1.21075	FALSE	FALSE	71.9092	125.134	221.084	1.00107	1.00107	3.07449	1.7383	1.76867	FALSE	FALSE	63.83	121.164	234.67	0.969312	1.03166	3.67649	1.95833	1.87736	FALSE	FALSE	11.3106	23.6525	1351.02	0.18922	5.28485	119.448	11.0516	10.8082	FALSE	FALSE	0.871701	11.6691	1426.03
PFHpA	M4PFHpA	125	2	3.92085e+07	6.5547	2.20681e+07	98.5703	121.607	150.346	0.972857	1.0279	1.52527	1.26813	1.20277	FALSE	FALSE	72.5842	126.335	223.267	1.01068	1.01068	3.07597	1.72214	1.78614	FALSE	FALSE	64.0347	121.566	235.484	0.972529	1.02825	3.67745	1.95207	1.88387	FALSE	FALSE	11.3401	23.7142	1354.55	0.189714	5.2711	119.448	11.0228	10.8364	FALSE	FALSE	0.873975	11.6996	1429.75
PFHpA	M4PFHpA	125	3	3.9821e+07	6.5121	2.23819e+07	97.9026	120.753	149.251	0.966026	1.03517	1.52449	1.27678	1.19401	FALSE	FALSE	74.0035	128.848	227.819	1.03079	1.03079	3.07849	1.68911	1.82255	FALSE	FALSE	65.1591	123.77	239.934	0.990161	1.00994	3.68229	1.91838	1.91947	FALSE	FALSE	11.5013	24.0514	1373.81	0.192411	5.19721	119.448	10.8683	10.9905	FALSE	FALSE	0.886401	11.8659	1450.08
PFHpA	M4PFHpA	250	1	5.92869e+07	13.2129	3.36283e+07	196.004	242.803	301.665	0.971211	1.02964	1.53908	1.27548	1.20666	FALSE	FALSE	114.631	198.265	349.344	0.79306	1.26094	3.04756	2.18091	1.39738	FALSE	FALSE	102.285	192.857	372.757	0.77143	1.29629	3.64431	2.44416	1.49103	FALSE	FALSE	17.2805	36.1366	2064.12	0.144547	6.91819	119.448	14.4672	8.25646	FALSE	FALSE	1.3318	17.8283	2178.71
PFHpA	M4PFHpA	250	2	5.66755e+07	13.354	3.17195e+07	198.292	245.731	305.427	0.982924	1.01737	1.54029	1.26077	1.22171	FALSE	FALSE	108.801	186.954	327.006	0.747817	1.33722	3.00555	2.29778	1.30802	FALSE	FALSE	95.5984	178.695	341.957	0.714781	1.39903	3.57702	2.61511	1.36783	FALSE	FALSE	16.2997	34.0855	1946.96	0.136342	7.33449	119.448	15.3377	7.78783	FALSE	FALSE	1.25621	16.8163	2055.05
PFHpA	M4PFHpA	250	3	5.73298e+07	13.1519	2.90308e+07	195.023	241.538	300.03	0.966153	1.03503	1.53843	1.2819	1.20012	FALSE	FALSE	110.244	189.77	332.587	0.759079	1.31739	3.01682	2.26769	1.33035	FALSE	FALSE	86.6051	159.299	299.339	0.637197	1.56937	3.45637	2.88667	1.19736	FALSE	FALSE	14.918	31.1962	1781.92	0.124785	8.01378	119.448	16.7583	7.12769	FALSE	FALSE	1.14972	15.3909	1880.85
PFHpS		0.98	1	6.28964e+06		6.28963e+06											0.381357	0.722478	1.33208	0.737222	1.35644	3.49301	2.56977	1.35927	FALSE	FALSE	0.358467	0.657941	1.17767	0.671368	1.4895	3.2853	2.73387	1.2017	FALSE	FALSE	0.690638	1.14944	4.1587	1.1729	1.1729	6.02153	1.41898	4.24358	FALSE	FALSE	0.245337	3.74598	409.403
PFHpS		0.98	2	7.26001e+06		6.98345e+06											0.457262	0.869021	1.60888	0.886756	1.12771	3.51849	2.14319	1.64171	FALSE	FALSE	0.408275	0.755494	1.36356	0.770912	1.29717	3.33981	2.40035	1.39139	FALSE	FALSE	0.766825	1.27624	4.61746	1.30228	1.30228	6.02153	1.278	4.71169	FALSE	FALSE	0.272401	4.15921	454.566
PFHpS		0.98	3	8.67174e+06		1.08415e+07											0.578692	1.0891	2.00127	1.11132	1.11132	3.45827	1.69347	2.04212	FALSE	FALSE	0.741678	1.33345	2.35134	1.36066	1.36066	3.1703	1.32133	2.39933	FALSE	FALSE	1.19047	1.98131	7.16843	2.02175	2.02175	6.02153	0.823207	7.31473	TRUE	FALSE	0.422892	6.45701	705.696
PFHpS		1.95	1	9.01598e+06		1.01902e+07											0.588399	1.05545	1.85624	0.541255	1.84756	3.15473	3.31408	0.951916	FALSE	TRUE	0.643349	1.13692	1.97264	0.583035	1.71516	3.06621	3.03102	1.01161	FALSE	FALSE	1.11894	1.86227	6.73774	0.95501	1.04711	6.02153	1.74272	3.45525	FALSE	FALSE	0.397484	6.06906	663.296
PFHpS		1.95	2	1.26127e+07		1.31789e+07											0.858569	1.60038	2.92538	0.820706	1.21846	3.40727	2.27122	1.50019	FALSE	FALSE	0.864785	1.57274	2.80879	0.806534	1.23987	3.24796	2.25489	1.4404	FALSE	FALSE	1.44712	2.40846	8.71388	1.23511	1.23511	6.02153	1.3475	4.46866	FALSE	FALSE	0.514064	7.84908	857.837
PFHpS		1.95	3	1.31076e+07		1.60585e+07											0.899322	1.67771	3.07013	0.860366	1.1623	3.41383	2.1683	1.57443	FALSE	FALSE	1.10715	2.01129	3.59412	1.03143	1.03143	3.24629	1.76128	1.84314	FALSE	FALSE	1.76332	2.93472	10.6179	1.50498	1.50498	6.02153	1.10587	5.44506	FALSE	FALSE	0.626388	9.56411	1045.28
PFHpS		3.9	1	2.3294e+07		2.40144e+07											1.73095	3.17925	5.76297	0.815192	1.22671	3.32937	2.2531	1.47769	FALSE	FALSE	1.73951	3.11824	5.52156	0.79955	1.2507	3.1742	2.24201	1.41579	FALSE	FALSE	2.63692	4.38868	15.8783	1.1253	1.1253	6.02153	1.479	4.07137	FALSE	FALSE	0.936722	14.3025	1563.14
PFHpS		3.9	2	2.46818e+07		2.69961e+07											1.85056	3.40524	6.18676	0.873139	1.14529	3.34319	2.10747	1.58635	FALSE	FALSE	1.99676	3.59196	6.38803	0.921015	1.08576	3.1992	1.95316	1.63796	FALSE	FALSE	2.96433	4.93358	17.8498	1.26502	1.26502	6.02153	1.31564	4.57688	FALSE	FALSE	1.05303	16.0783	1757.22
PFHpS		3.9	3	2.56002e+07		2.67504e+07											1.93155	3.55584	6.46519	0.911753	1.09679	3.34715	2.01911	1.65774	FALSE	FALSE	1.97496	3.55257	6.31721	0.910915	1.0978	3.19865	1.97472	1.6198	FALSE	FALSE	2.93735	4.88868	17.6874	1.25351	1.25351	6.02153	1.32773	4.53522	FALSE	FALSE	1.04344	15.932	1741.23
PFHpS		7.81	1	7.63143e+07		7.45057e+07											6.95788	12.236	21.4764	1.5667	1.5667	3.08663	1.12247	2.74986	FALSE	FALSE	6.67358	11.5596	19.9787	1.4801	1.4801	2.99371	1.17029	2.5581	FALSE	FALSE	8.18117	13.6161	49.2632	1.74341	1.74341	6.02153	0.954631	6.30771	TRUE	FALSE	2.90622	44.3741	4849.71
PFHpS		7.81	2	7.43676e+07		7.58334e+07											6.72433	11.8772	20.9334	1.52077	1.52077	3.11308	1.16145	2.68033	FALSE	FALSE	6.83342	11.8018	20.3408	1.51111	1.51111	2.97666	1.14291	2.60445	FALSE	FALSE	8.32696	13.8587	50.1411	1.77448	1.77448	6.02153	0.937918	6.42011	TRUE	FALSE	2.95801	45.1649	4936.13
PFHpS		7.81	3	7.66104e+07		7.22141e+07											6.99374	12.2906	21.5584	1.5737	1.5737	3.08253	1.11671	2.76036	FALSE	FALSE	6.40217	11.1432	19.3467	1.42678	1.42678	3.02189	1.2199	2.47717	FALSE	FALSE	7.92954	13.1973	47.748	1.68979	1.68979	6.02153	0.984925	6.1137	TRUE	FALSE	2.81683	43.0093	4700.55
PFHpS		15.63	1	1.24105e+08		1.18557e+08											11.6384	20.8494	37.4321	1.33394	1.33394	3.21624	1.34296	2.39489	FALSE	FALSE	11.0152	19.4033	34.2319	1.24141	1.24141	3.1077	1.41895	2.19014	FALSE	FALSE	13.0183	21.6665	78.39	1.38621	1.38621	6.02153	1.20062	5.01535	FALSE	FALSE	4.62451	70.6102	7717.09
PFHpS		15.63	2	1.32122e+08		1.37737e+08											12.6011	22.4097	39.9598	1.43376	1.43376	3.17113	1.24037	2.55661	FALSE	FALSE	13.3671	23.1405	40.1656	1.48052	1.48052	3.0048	1.16929	2.56977	FALSE	FALSE	15.1243	25.1717	91.0718	1.61047	1.61047	6.02153	1.03343	5.82673	FALSE	FALSE	5.37266	82.0334	8965.55
PFHpS		15.63	3	1.44352e+08		1.38657e+08											14.1407	24.8176	43.6989	1.58782	1.58782	3.09029	1.10532	2.79583	FALSE	FALSE	13.4858	23.3222	40.4418	1.49214	1.49214	2.99885	1.159	2.58745	FALSE	FALSE	15.2254	25.3399	91.6803	1.62123	1.62123	6.02153	1.02657	5.86566	FALSE	FALSE	5.40856	82.5816	9025.46
PFHpS		31.25	1	2.0516e+08		1.99721e+08											20.0519	36.2784	66.088	1.16091	1.16091	3.29585	1.55846	2.11482	FALSE	FALSE	19.692	34.8877	62.1876	1.11641	1.11641	3.158	1.58693	1.99	FALSE	FALSE	21.9305	36.4993	132.055	1.16798	1.16798	6.02153	1.42496	4.22577	FALSE	FALSE	7.79043	118.95	13000.2
PFHpS		31.25	2	2.11672e+08		2.07571e+08											20.8264	37.6207	68.443	1.20386	1.20386	3.28636	1.5005	2.19018	FALSE	FALSE	20.6444	36.5172	65.0087	1.16855	1.16855	3.14897	1.51373	2.08028	FALSE	FALSE	22.7926	37.934	137.246	1.21389	1.21389	6.02153	1.37106	4.39188	FALSE	FALSE	8.09666	123.625	13511.2
PFHpS		31.25	3	2.13229e+08		2.07561e+08											21.0136	37.9428	69.0036	1.21417	1.21417	3.28376	1.48713	2.20811	FALSE	FALSE	20.6432	36.5152	65.0052	1.16849	1.16849	3.14899	1.51382	2.08017	FALSE	FALSE	22.7915	37.9322	137.24	1.21383	1.21383	6.02153	1.37113	4.39167	FALSE	FALSE	8.09628	123.619	13510.5
PFHpS		62.5	1	2.53086e+08		2.48179e+08											25.1125	44.6828	80.1721	0.714925	1.39875	3.19251	2.4888	1.28275	FALSE	FALSE	25.1098	43.5378	76.0543	0.696604	1.43553	3.02887	2.48907	1.21687	FALSE	FALSE	27.2516	45.3552	164.096	0.725683	1.37801	6.02153	2.29345	2.62554	FALSE	FALSE	9.68065	147.811	16154.4
PFHpS		62.5	2	2.67219e+08		2.62375e+08											26.5824	47.6125	86.0549	0.761801	1.31268	3.23728	2.35118	1.37688	FALSE	FALSE	26.6231	46.5165	81.9375	0.744265	1.34361	3.07768	2.34758	1.311	FALSE	FALSE	28.8103	47.9495	173.482	0.767192	1.30345	6.02153	2.16936	2.77572	FALSE	FALSE	10.2344	156.265	17078.5
PFHpS		62.5	3	2.72179e+08		2.68436e+08											27.1074	48.6483	88.1196	0.778372	1.28473	3.25076	2.30564	1.40991	FALSE	FALSE	27.2828	47.7997	84.4513	0.764795	1.30754	3.09541	2.29082	1.35122	FALSE	FALSE	29.4758	49.0571	177.49	0.784913	1.27403	6.02153	2.12038	2.83983	FALSE	FALSE	10.4708	159.875	17473
PFHpS		125	1	6.50963e+08		6.5582e+08											71.224	130.357	243.021	1.04286	1.04286	3.41207	1.75503	1.94417	FALSE	FALSE	74.8941	134.083	244.233	1.07266	1.07266	3.26104	1.66902	1.95386	FALSE	FALSE	72.0129	119.852	433.628	0.958818	1.04295	6.02153	1.7358	3.46903	FALSE	FALSE	25.5813	390.593	42688.5
PFHpS		125	2	6.69075e+08		6.74376e+08											73.6265	134.793	251.434	1.07835	1.07835	3.415	1.69776	2.01148	FALSE	FALSE	77.5426	138.819	252.913	1.11055	1.11055	3.2616	1.61202	2.0233	FALSE	FALSE	74.0505	123.244	445.898	0.985948	1.01425	6.02153	1.68804	3.56718	FALSE	FALSE	26.3052	401.645	43896.4
PFHpS		125	3	6.84814e+08		6.91535e+08											75.7469	138.676	258.734	1.10941	1.10941	3.41578	1.65023	2.06988	FALSE	FALSE	80.0356	143.235	260.923	1.14588	1.14588	3.26009	1.56181	2.08738	FALSE	FALSE	75.9347	126.379	457.243	1.01103	1.01103	6.02153	1.64615	3.65795	FALSE	FALSE	26.9745	411.865	45013.3
PFHpS		250	1	9.22236e+08		9.2795e+08											102.227	184.503	340.1	0.738012	1.35499	3.32689	2.44553	1.3604	FALSE	FALSE	107.9	191.155	345.498	0.764622	1.30784	3.20202	2.31697	1.38199	FALSE	FALSE	101.894	169.584	613.561	0.678338	1.47419	6.02153	2.45352	2.45424	FALSE	FALSE	36.1962	552.668	60401.9
PFHpS		250	2	9.71873e+08		9.84688e+08											108.361	196.98	366.078	0.787919	1.26917	3.37832	2.3071	1.46431	FALSE	FALSE	115.508	206.182	375.872	0.824727	1.21252	3.25408	2.16435	1.50349	FALSE	FALSE	108.125	179.953	651.076	0.719814	1.38925	6.02153	2.31215	2.6043	FALSE	FALSE	38.4094	586.46	64095.1
PFHpS		250	3	9.74356e+08		9.87469e+08											108.673	197.609	367.383	0.790438	1.26512	3.38063	2.30048	1.46953	FALSE	FALSE	115.888	206.926	377.368	0.827706	1.20816	3.2563	2.15725	1.50947	FALSE	FALSE	108.43	180.462	652.915	0.721847	1.38534	6.02153	2.30564	2.61166	FALSE	FALSE	38.5179	588.117	64276.1
PFHxA	M5PFHxA	0.98	1	48236.4	0.0366268		0.942009	1.17615	1.46417	1.20016	1.20016	1.55431	1.04033	1.49405	FALSE	FALSE	0.500448	0.897753	1.57608	0.916074	1.09161	3.14935	1.95825	1.60825	FALSE	FALSE
PFHxA	M5PFHxA	0.98	2	54305	0.0380785		0.991878	1.22858	1.51766	1.25365	1.25365	1.53008	0.988025	1.54863	TRUE	FALSE	0.582392	1.0392	1.8169	1.0604	1.0604	3.11972	1.68272	1.85398	FALSE	FALSE
PFHxA	M5PFHxA	0.98	3	60261.8	0.0406762		1.08716	1.32264	1.60555	1.34963	1.34963	1.47683	0.901432	1.63831	TRUE	FALSE	0.668281	1.18037	2.04571	1.20446	1.20446	3.06116	1.46645	2.08746	FALSE	FALSE
PFHxA	M5PFHxA	1.95	1	60789	0.059335		1.46694	1.84978	2.32644	0.948604	1.05418	1.58591	1.3293	1.19304	FALSE	FALSE	0.648612	1.10063	1.83801	0.564428	1.77171	2.83375	3.00642	0.942568	FALSE	TRUE
PFHxA	M5PFHxA	1.95	2	81406.5	0.0567069		1.39947	1.76043	2.20871	0.902784	1.10768	1.57824	1.39338	1.13267	FALSE	FALSE	0.888517	1.5644	2.70987	0.802256	1.24648	3.04988	2.19467	1.38968	FALSE	FALSE
PFHxA	M5PFHxA	1.95	3	78895.5	0.0572327		1.41275	1.77829	2.23257	0.911944	1.09656	1.5803	1.38029	1.14491	FALSE	FALSE	0.857393	1.50691	2.60534	0.772775	1.29404	3.03868	2.27434	1.33607	FALSE	FALSE
PFHxA	M5PFHxA	3.9	1	158536	0.103598		2.57898	3.19374	3.94855	0.818909	1.22114	1.53105	1.51223	1.01245	FALSE	FALSE	1.8607	3.23818	5.57464	0.830303	1.20438	2.99599	2.09598	1.4294	FALSE	FALSE
PFHxA	M5PFHxA	3.9	2	174331	0.110163		2.7296	3.40913	4.25055	0.874136	1.14399	1.55721	1.42878	1.08988	FALSE	FALSE	2.07079	3.61231	6.2371	0.926233	1.07964	3.01194	1.88334	1.59926	FALSE	FALSE
PFHxA	M5PFHxA	3.9	3	170649	0.112738		2.79112	3.49371	4.36565	0.895824	1.11629	1.56412	1.39729	1.1194	FALSE	FALSE	2.02096	3.52473	6.08386	0.903778	1.10647	3.01038	1.92977	1.55996	FALSE	FALSE
PFHxA	M5PFHxA	7.81	1	530047	0.230525	117301	5.70613	7.13263	8.90778	0.913269	1.09497	1.56109	1.3687	1.14056	FALSE	FALSE	7.36459	12.2537	20.3568	1.56898	1.56898	2.76415	1.06048	2.60651	FALSE	FALSE	6.12642	8.39763	11.3654	1.07524	1.07524	1.85514	1.27481	1.45523	FALSE	FALSE	0.0607546	0.434597	4.77575	0.0556462	17.9707	78.6072	128.55	0.611492	FALSE	TRUE	0.00462483	0.0619333	7.16929
PFHxA	M5PFHxA	7.81	2	518107	0.223365	109906	5.53682	6.90239	8.59694	0.883788	1.13149	1.55268	1.41056	1.10076	FALSE	FALSE	7.14969	11.9454	19.9232	1.5295	1.5295	2.78659	1.09236	2.55099	FALSE	FALSE	5.76375	7.94152	10.7961	1.01684	1.01684	1.87311	1.35502	1.38235	FALSE	FALSE	0.0569246	0.4072	4.47469	0.0521383	19.1798	78.6072	137.199	0.572943	FALSE	TRUE	0.00433328	0.058029	6.71734
PFHxA	M5PFHxA	7.81	3	493695	0.231506	93329.3	5.72969	7.16419	8.94985	0.91731	1.09014	1.56201	1.36308	1.14595	FALSE	FALSE	6.72016	11.3172	19.0188	1.44907	1.44907	2.83012	1.16218	2.43519	FALSE	FALSE	5.00507	6.88926	9.35023	0.882108	1.13365	1.86815	1.56042	1.19721	FALSE	FALSE	0.0483387	0.345782	3.79977	0.0442743	22.5865	78.6072	161.568	0.486526	FALSE	TRUE	0.00367969	0.0492765	5.70417
PFHxA	M5PFHxA	15.63	1	862303	0.48091	322282	11.8649	14.843	18.5675	0.949648	1.05302	1.5649	1.31733	1.18794	FALSE	FALSE	12.0835	20.5562	35.0301	1.31517	1.31517	2.899	1.2935	2.24121	FALSE	FALSE	12.7709	17.1923	22.9931	1.09995	1.09995	1.80042	1.22387	1.47109	FALSE	FALSE	0.166922	1.19404	13.1213	0.0763944	13.09	78.6072	93.6366	0.839492	FALSE	TRUE	0.0127066	0.17016	19.6975
PFHxA	M5PFHxA	15.63	2	885929	0.501275	307538	12.3715	15.4922	19.3999	0.991184	1.00889	1.56811	1.26338	1.24119	FALSE	FALSE	12.4921	21.1879	36.0054	1.35559	1.35559	2.88226	1.25119	2.30361	FALSE	FALSE	12.2612	16.5718	22.2427	1.06025	1.06025	1.81407	1.27475	1.42308	FALSE	FALSE	0.159285	1.13942	12.521	0.0728993	13.7175	78.6072	98.1259	0.801085	FALSE	TRUE	0.0121253	0.162375	18.7963
PFHxA	M5PFHxA	15.63	3	752783	0.495109	275454	12.2163	15.2956	19.1505	0.978603	1.02187	1.56762	1.27944	1.22524	FALSE	FALSE	10.272	17.6554	30.3702	1.12959	1.12959	2.95659	1.52161	1.94307	FALSE	FALSE	11.1974	15.1921	20.4547	0.971984	1.02882	1.82674	1.39586	1.30868	FALSE	FALSE	0.142668	1.02055	11.2147	0.0652943	15.3153	78.6072	109.555	0.717514	FALSE	TRUE	0.0108603	0.145436	16.8354
PFHxA	M5PFHxA	31.25	1	1.49141e+06	1.06038	867086	26.1206	32.6965	40.9633	1.04629	1.04629	1.56824	1.19637	1.31082	FALSE	FALSE	21.5704	37.0135	63.8834	1.18443	1.18443	2.96163	1.44875	2.04427	FALSE	FALSE	25.9819	34.6915	46.2449	1.11013	1.11013	1.77989	1.20276	1.47984	FALSE	FALSE	0.449096	3.21252	35.3022	0.102801	9.72755	78.6072	69.5843	1.12967	FALSE	FALSE	0.0341866	0.457809	52.9952
PFHxA	M5PFHxA	31.25	2	1.43675e+06	1.06752	838576	26.3097	32.9252	41.2399	1.05361	1.05361	1.56748	1.18777	1.31968	FALSE	FALSE	20.6434	35.4855	61.3402	1.13554	1.13554	2.97142	1.5138	1.96289	FALSE	FALSE	25.2648	33.8256	45.2046	1.08242	1.08242	1.78923	1.2369	1.44655	FALSE	FALSE	0.434329	3.10689	34.1414	0.0994206	10.0583	78.6072	71.95	1.09253	FALSE	FALSE	0.0330625	0.442756	51.2527
PFHxA	M5PFHxA	31.25	3	1.2627e+06	1.06248	761246	26.1761	32.7638	41.0448	1.04844	1.04844	1.56803	1.19384	1.31343	FALSE	FALSE	17.8158	30.678	53.0725	0.981696	1.01865	2.97895	1.75406	1.69832	FALSE	FALSE	23.3852	31.4366	42.161	1.00597	1.00597	1.80289	1.33632	1.34915	FALSE	FALSE	0.394277	2.82039	30.993	0.0902525	11.08	78.6072	79.2589	0.991777	FALSE	TRUE	0.0300136	0.401927	46.5264
PFHxA	M5PFHxA	62.5	1	1.89873e+06	2.17479	1.47842e+06	53.406	66.9105	83.9739	1.07057	1.07057	1.57237	1.17028	1.34358	FALSE	FALSE	27.6507	46.923	80.215	0.750768	1.33197	2.90102	2.26034	1.28344	FALSE	FALSE	38.1945	49.7649	64.888	0.796238	1.25591	1.69888	1.63636	1.03821	FALSE	FALSE	0.765731	5.47751	60.1919	0.0876402	11.4103	78.6072	81.6214	0.963071	FALSE	TRUE	0.0582898	0.780586	90.3594
PFHxA	M5PFHxA	62.5	2	1.58748e+06	2.21463	1.42302e+06	54.4993	68.2094	85.5156	1.09135	1.09135	1.56911	1.1468	1.36825	FALSE	FALSE	23.242	38.3139	63.5024	0.613022	1.63126	2.73223	2.6891	1.01604	FALSE	FALSE	37.416	48.3541	62.524	0.773666	1.29255	1.67105	1.67041	1.00038	FALSE	FALSE	0.737035	5.27224	57.9363	0.0843559	11.8545	78.6072	84.7992	0.92698	FALSE	TRUE	0.0561054	0.751334	86.9732
PFHxA	M5PFHxA	62.5	3	1.83257e+06	2.23282	1.54963e+06	55.0048	68.8032	86.2113	1.10085	1.10085	1.56734	1.13627	1.37938	FALSE	FALSE	26.6815	45.0716	76.6696	0.721146	1.38668	2.87352	2.34245	1.22671	FALSE	FALSE	39.2386	51.5606	67.8186	0.824969	1.21217	1.72836	1.59282	1.0851	FALSE	FALSE	0.802611	5.74133	63.091	0.0918612	10.886	78.6072	77.8709	1.00946	FALSE	FALSE	0.0610972	0.818182	94.7114
PFHxA	M5PFHxA	125	1	5.24352e+06	3.96221	7.01636e+06	95.9142	120.585	151.983	0.96468	1.03661	1.58457	1.30325	1.21586	FALSE	FALSE	83.1704	144.425	254.829	1.1554	1.1554	3.06394	1.50294	2.03863	FALSE	FALSE	118.795	156.579	207.96	1.25263	1.25263	1.75058	1.05223	1.66368	FALSE	FALSE	3.63403	25.9954	285.661	0.207963	4.80855	78.6072	34.3971	2.28529	FALSE	FALSE	0.276634	3.70453	428.831
PFHxA	M5PFHxA	125	2	4.6813e+06	4.1076	6.2211e+06	99.6596	125.406	158.211	1.00325	1.00325	1.58751	1.25427	1.26569	FALSE	FALSE	72.7014	126.253	222.589	1.01002	1.01002	3.06169	1.71936	1.78071	FALSE	FALSE	106.205	142.186	191.878	1.13749	1.13749	1.80667	1.17697	1.53502	FALSE	FALSE	3.22214	23.049	253.283	0.184392	5.42324	78.6072	38.7941	2.02627	FALSE	FALSE	0.245279	3.28465	380.226
PFHxA	M5PFHxA	125	3	4.88013e+06	4.03118	6.20321e+06	97.6746	122.869	154.955	0.982951	1.01735	1.58644	1.27976	1.23964	FALSE	FALSE	76.3218	132.622	234.045	1.06098	1.06098	3.06656	1.6378	1.87236	FALSE	FALSE	105.935	141.859	191.484	1.13487	1.13487	1.80755	1.17996	1.53187	FALSE	FALSE	3.21287	22.9827	252.555	0.183862	5.43887	78.6072	38.906	2.02044	FALSE	FALSE	0.244574	3.27521	379.132
PFHxA	M5PFHxA	250	1	9.43834e+06	8.31601	1.39224e+07	200.218	253.125	321.165	1.0125	1.0125	1.60408	1.24864	1.28466	FALSE	FALSE	154.686	271.573	487.186	1.08629	1.08629	3.14951	1.61617	1.94874	FALSE	FALSE	182.931	248.829	343.085	0.995318	1.0047	1.87549	1.36664	1.37234	FALSE	FALSE	7.21091	51.5819	566.829	0.206328	4.84666	78.6072	34.6697	2.26732	FALSE	FALSE	0.548916	7.3508	850.917
PFHxA	M5PFHxA	250	2	9.14431e+06	8.34907	1.56738e+07	201.121	254.271	322.625	1.01708	1.01708	1.60414	1.24303	1.2905	FALSE	FALSE	148.82	261.131	468.068	1.04452	1.04452	3.1452	1.67988	1.87227	FALSE	FALSE	202.848	275.798	380.306	1.10319	1.10319	1.87483	1.23245	1.52122	FALSE	FALSE	8.11802	58.0708	638.135	0.232283	4.30509	78.6072	30.7957	2.55254	FALSE	FALSE	0.617969	8.27552	957.96
PFHxA	M5PFHxA	250	3	7.0281e+06	8.47328	1.16291e+07	204.547	258.584	328.079	1.03434	1.03434	1.60393	1.22221	1.31232	FALSE	FALSE	110.196	189.183	330.614	0.756732	1.32147	3.00025	2.26869	1.32246	FALSE	FALSE	159.692	213.406	288.398	0.853625	1.17148	1.80596	1.56551	1.15359	FALSE	FALSE	6.02315	43.0855	473.463	0.172342	5.80242	78.6072	41.5066	1.89385	FALSE	FALSE	0.4585	6.14	710.756
PFHxS	M3PFHxS	0.98	1	4.79873e+06	0.0287706	1.48215e+06	0.967332	1.14984	1.36431	1.1733	1.1733	1.41039	1.0131	1.39216	FALSE	FALSE	0.525737	0.839044	1.32023	0.856167	1.168	2.5112	1.86405	1.34718	FALSE	FALSE	0.250115	0.685298	1.7565	0.699283	1.43004	7.02276	3.91819	1.79235	FALSE	FALSE	0.162482	0.311217	172.906	0.317568	3.14893	1064.16	6.03143	176.435	FALSE	FALSE	0.0567743	0.869101	96.2749
PFHxS	M3PFHxS	0.98	2	5.44268e+06	0.0284043	1.92618e+06	0.951177	1.13339	1.34799	1.15652	1.15652	1.41718	1.0303	1.3755	FALSE	FALSE	0.610998	0.975022	1.5349	0.99492	1.00511	2.51212	1.60393	1.56623	FALSE	FALSE	0.324987	0.883486	2.25772	0.901516	1.10924	6.9471	3.0155	2.3038	FALSE	FALSE	0.211159	0.404451	224.706	0.412706	2.42304	1064.16	4.64106	229.292	FALSE	FALSE	0.0737829	1.12947	125.117
PFHxS	M3PFHxS	0.98	3	6.45078e+06	0.0298274	1.69449e+06	1.01559	1.19735	1.40936	1.22179	1.22179	1.38773	0.964958	1.43812	TRUE	FALSE	0.757136	1.1914	1.85222	1.21572	1.21572	2.44635	1.29435	1.89002	FALSE	FALSE	0.285628	0.780672	2.00058	0.796604	1.25533	7.00413	3.43103	2.04141	FALSE	FALSE	0.18576	0.355803	197.678	0.363064	2.75434	1064.16	5.27563	201.712	FALSE	FALSE	0.064908	0.993611	110.068
PFHxS	M3PFHxS	1.95	1	7.14463e+06	0.0458691	2.19523e+06	1.4847	1.77717	2.12385	0.911367	1.09725	1.43049	1.3134	1.08915	FALSE	FALSE	0.810997	1.23809	1.87141	0.63492	1.575	2.30754	2.40445	0.959698	FALSE	TRUE	0.357126	0.924604	2.27002	0.474156	2.10901	6.35636	5.46026	1.16411	FALSE	FALSE	0.240653	0.460945	256.093	0.236382	4.23044	1064.16	8.10294	131.33	FALSE	FALSE	0.0840888	1.28723	142.593
PFHxS	M3PFHxS	1.95	2	9.01349e+06	0.0464421	2.82854e+06	1.50339	1.80142	2.15506	0.923807	1.08248	1.43346	1.29707	1.10516	FALSE	FALSE	1.0292	1.61889	2.52013	0.830199	1.20453	2.44863	1.89467	1.29238	FALSE	FALSE	0.44604	1.17416	2.93621	0.602133	1.66076	6.58283	4.3718	1.50575	FALSE	FALSE	0.310081	0.593926	329.975	0.304578	3.28324	1064.16	6.28868	169.218	FALSE	FALSE	0.108348	1.65859	183.731
PFHxS	M3PFHxS	1.95	3	9.60156e+06	0.046816	2.64078e+06	1.51574	1.81726	2.17523	0.931926	1.07305	1.4351	1.2865	1.1155	FALSE	FALSE	1.10352	1.74036	2.71679	0.89249	1.12046	2.46193	1.76707	1.39323	FALSE	FALSE	0.419545	1.10084	2.74217	0.564533	1.77138	6.53606	4.64789	1.40624	FALSE	FALSE	0.289498	0.554502	308.071	0.28436	3.51667	1064.16	6.7358	157.985	FALSE	FALSE	0.101156	1.5485	171.535
PFHxS	M3PFHxS	3.9	1	1.66508e+07	0.0857736	1.6018e+07	2.79395	3.30146	3.89731	0.846528	1.1813	1.39491	1.39587	0.999309	FALSE	TRUE	1.97625	3.0658	4.72265	0.786103	1.2721	2.38971	1.97344	1.21094	FALSE	FALSE	2.12853	5.34199	13.1288	1.36974	1.36974	6.16805	1.83225	3.36637	FALSE	FALSE	1.75599	3.36341	1868.65	0.862412	1.15954	1064.16	2.22097	479.141	FALSE	FALSE	0.613576	9.39262	1040.47
PFHxS	M3PFHxS	3.9	2	1.79148e+07	0.0861061	1.71948e+07	2.80348	3.31504	3.91606	0.85001	1.17646	1.39686	1.39113	1.00412	FALSE	FALSE	2.13205	3.32521	5.15045	0.852618	1.17286	2.41572	1.82923	1.32063	FALSE	FALSE	2.28018	5.68503	13.8994	1.4577	1.4577	6.09576	1.71039	3.56395	FALSE	FALSE	1.88499	3.61049	2005.92	0.925767	1.08019	1064.16	2.06898	514.339	FALSE	FALSE	0.658651	10.0826	1116.9
PFHxS	M3PFHxS	3.9	3	1.85072e+07	0.0895138	5.09684e+06	2.90404	3.45429	4.10452	0.885714	1.12903	1.41338	1.34295	1.05244	FALSE	FALSE	2.20703	3.44723	5.34787	0.883905	1.13134	2.42311	1.76708	1.37125	FALSE	FALSE	0.764684	1.92054	4.6443	0.492447	2.03068	6.07348	5.10014	1.19085	FALSE	FALSE	0.558745	1.07021	594.592	0.274414	3.64413	1064.16	6.97993	152.459	FALSE	FALSE	0.195236	2.98867	331.071
PFHxS	M3PFHxS	7.81	1	5.13433e+07	0.197992	5.00159e+07	6.39788	7.6461	9.13308	0.979015	1.02144	1.42752	1.22072	1.16941	FALSE	FALSE	6.61219	10.1175	15.4524	1.29546	1.29546	2.33695	1.18115	1.97854	FALSE	FALSE	5.75539	13.8922	33.4488	1.77877	1.77877	5.81173	1.35699	4.28282	FALSE	FALSE	5.48303	10.5021	5834.8	1.3447	1.3447	1064.16	1.42439	747.093	FALSE	FALSE	1.91587	29.3282	3248.84
PFHxS	M3PFHxS	7.81	2	5.11898e+07	0.196587	4.95846e+07	6.35179	7.58981	9.06435	0.971806	1.02901	1.42705	1.22958	1.16061	FALSE	FALSE	6.58839	10.0849	15.408	1.29128	1.29128	2.33867	1.18542	1.97286	FALSE	FALSE	5.70671	13.7886	33.2284	1.76551	1.76551	5.82269	1.36856	4.2546	FALSE	FALSE	5.43575	10.4116	5784.49	1.33311	1.33311	1064.16	1.43678	740.652	FALSE	FALSE	1.89935	29.0753	3220.82
PFHxS	M3PFHxS	7.81	3	5.36455e+07	0.202982	5.13915e+07	6.56431	7.84603	9.37328	1.00461	1.00461	1.42792	1.18977	1.20016	FALSE	FALSE	6.97446	10.6078	16.1077	1.35823	1.35823	2.30952	1.1198	2.06244	FALSE	FALSE	5.91103	14.2217	34.1459	1.82097	1.82097	5.77664	1.32126	4.37208	FALSE	FALSE	5.63383	10.791	5995.27	1.38169	1.38169	1064.16	1.38627	767.641	FALSE	FALSE	1.96857	30.1348	3338.19
PFHxS	M3PFHxS	15.63	1	9.15509e+07	0.411317	8.89533e+07	13.2479	15.8216	18.8955	1.01226	1.01226	1.4263	1.17981	1.20892	FALSE	FALSE	11.9017	18.3522	28.3177	1.17416	1.17416	2.37929	1.31325	1.81175	FALSE	FALSE	9.03432	22.2718	55.2614	1.42494	1.42494	6.11683	1.73007	3.5356	FALSE	FALSE	9.75158	18.6781	10377.2	1.19501	1.19501	1064.16	1.60282	663.928	FALSE	FALSE	3.40738	52.1602	5778.06
PFHxS	M3PFHxS	15.63	2	9.01431e+07	0.414934	8.74915e+07	13.3701	15.9651	19.064	1.02144	1.02144	1.42587	1.16903	1.21971	FALSE	FALSE	11.6922	18.0483	27.8766	1.15472	1.15472	2.38421	1.33679	1.78353	FALSE	FALSE	8.8959	21.954	54.5177	1.40461	1.40461	6.12841	1.75699	3.48801	FALSE	FALSE	9.59132	18.3711	10206.7	1.17538	1.17538	1064.16	1.6296	653.018	FALSE	FALSE	3.35139	51.303	5683.11
PFHxS	M3PFHxS	15.63	3	9.60941e+07	0.420265	9.28316e+07	13.5522	16.1766	19.3096	1.03497	1.03497	1.42483	1.15332	1.23542	FALSE	FALSE	12.5905	19.3353	29.7191	1.23706	1.23706	2.36044	1.24141	1.90142	FALSE	FALSE	9.40253	23.1115	57.213	1.47866	1.47866	6.08485	1.66232	3.66046	FALSE	FALSE	10.1767	19.4924	10829.6	1.24712	1.24712	1064.16	1.53586	692.875	FALSE	FALSE	3.55594	54.4343	6029.98
PFHxS	M3PFHxS	31.25	1	1.69464e+08	0.863567	2.23463e+08	27.7536	33.1064	39.5129	1.05941	1.05941	1.42371	1.12598	1.26441	FALSE	FALSE	22.4334	34.7159	53.9129	1.11091	1.11091	2.40324	1.39301	1.72521	FALSE	FALSE	19.7197	48.4042	121.345	1.54893	1.54893	6.15352	1.58471	3.88305	FALSE	FALSE	24.4974	46.922	26069	1.5015	1.5015	1064.16	1.27565	834.208	FALSE	FALSE	8.55984	131.034	14515.3
PFHxS	M3PFHxS	31.25	2	1.89555e+08	0.840706	2.56287e+08	26.9607	32.1974	38.4717	1.03032	1.03032	1.42696	1.1591	1.23109	FALSE	FALSE	25.5294	39.2101	60.4575	1.25472	1.25472	2.36815	1.22408	1.93464	FALSE	FALSE	22.4808	54.6031	135.67	1.7473	1.7473	6.03495	1.39008	4.34145	FALSE	FALSE	28.0956	53.8141	29898.1	1.72205	1.72205	1064.16	1.11227	956.74	FALSE	FALSE	9.81714	150.281	16647.4
PFHxS	M3PFHxS	31.25	3	1.76116e+08	0.87877	2.2666e+08	28.294	33.7116	40.1884	1.07877	1.07877	1.42039	1.10447	1.28603	FALSE	FALSE	23.4359	36.1982	56.116	1.15834	1.15834	2.39445	1.33343	1.79571	FALSE	FALSE	19.9865	49.012	122.773	1.56838	1.56838	6.14281	1.56356	3.92874	FALSE	FALSE	24.8478	47.5932	26441.9	1.52298	1.52298	1064.16	1.25766	846.142	FALSE	FALSE	8.68229	132.908	14723
PFHxS	M3PFHxS	62.5	1	2.71753e+08	1.67367	2.75556e+08	53.3162	63.7734	76.3615	1.02037	1.02037	1.43224	1.17225	1.22178	FALSE	FALSE	36.2097	56.0545	87.276	0.896871	1.11499	2.41029	1.72606	1.39642	FALSE	FALSE	22.5785	56.1668	143.32	0.898668	1.11276	6.34762	2.76812	2.29312	FALSE	FALSE	30.2081	57.8603	32146.1	0.925764	1.08019	1064.16	2.06898	514.338	FALSE	FALSE	10.5553	161.58	17899.1
PFHxS	M3PFHxS	62.5	2	2.93951e+08	1.69668	2.99391e+08	54.1076	64.6999	77.4474	1.0352	1.0352	1.43136	1.15511	1.23916	FALSE	FALSE	39.3493	61.1137	95.5074	0.97782	1.02268	2.42717	1.58834	1.52812	FALSE	FALSE	24.2419	60.4494	154.854	0.96719	1.03392	6.38784	2.57818	2.47766	FALSE	FALSE	32.821	62.865	34926.6	1.00584	1.00584	1064.16	1.90427	558.826	FALSE	FALSE	11.4683	175.556	19447.3
PFHxS	M3PFHxS	62.5	3	3.03284e+08	1.70557	3.09236e+08	54.4166	65.0581	77.8629	1.04093	1.04093	1.43087	1.14855	1.24581	FALSE	FALSE	40.7095	63.2568	98.9201	1.01211	1.01211	2.4299	1.53527	1.58272	FALSE	FALSE	24.9311	62.2097	159.563	0.995355	1.00467	6.40016	2.50691	2.55301	FALSE	FALSE	33.9002	64.9321	36075.1	1.03891	1.03891	1064.16	1.84365	577.202	FALSE	FALSE	11.8454	181.329	20086.7
PFHxS	M3PFHxS	125	1	6.352e+08	3.13537	6.44887e+08	98.7773	118.216	141.697	0.945729	1.05739	1.43451	1.26547	1.13358	FALSE	FALSE	87.8864	137.25	216.527	1.098	1.098	2.46371	1.42229	1.73222	FALSE	FALSE	45.5808	114.07	297.314	0.912559	1.09582	6.52279	2.74238	2.37851	FALSE	FALSE	70.6962	135.411	75231.8	1.08329	1.08329	1064.16	1.76813	601.854	FALSE	FALSE	24.7026	378.147	41889.3
PFHxS	M3PFHxS	125	2	6.52706e+08	3.12188	6.6384e+08	98.3465	117.665	140.992	0.941319	1.06234	1.43363	1.27102	1.12794	FALSE	FALSE	90.7226	141.58	223.222	1.13264	1.13264	2.46049	1.37783	1.78578	FALSE	FALSE	46.7403	117.121	305.844	0.93697	1.06727	6.54348	2.67435	2.44675	FALSE	FALSE	72.774	139.391	77442.9	1.11513	1.11513	1064.16	1.71765	619.543	FALSE	FALSE	25.4286	389.261	43120.5
PFHxS	M3PFHxS	125	3	7.04774e+08	3.12497	7.20691e+08	98.4448	117.791	141.153	0.942327	1.0612	1.43383	1.26975	1.12923	FALSE	FALSE	99.4617	154.592	242.795	1.23674	1.23674	2.44109	1.25676	1.94236	FALSE	FALSE	50.2342	126.251	331.222	1.01001	1.01001	6.59355	2.48834	2.64978	FALSE	FALSE	79.0063	151.328	84075	1.21062	1.21062	1064.16	1.58215	672.6	FALSE	FALSE	27.6063	422.597	46813.3
PFHxS	M3PFHxS	250	1	8.29574e+08	6.96365	8.29445e+08	219.63	264.139	318.381	1.05655	1.05655	1.44962	1.13828	1.27352	FALSE	FALSE	113.362	171.967	263.533	0.68787	1.45376	2.32471	2.20533	1.05413	FALSE	FALSE	55.6485	132.467	328.474	0.529867	1.88727	5.90267	4.49249	1.3139	FALSE	FALSE	90.9286	174.164	96762.2	0.696655	1.43543	1064.16	2.74941	387.049	FALSE	FALSE	31.7721	486.368	53877.5
PFHxS	M3PFHxS	250	2	8.74354e+08	6.72645	8.85476e+08	210.953	253.921	306.327	1.01569	1.01569	1.45211	1.1851	1.22531	FALSE	FALSE	119.308	182.79	283.114	0.731162	1.36769	2.37296	2.09542	1.13245	FALSE	FALSE	58.5363	140.666	352.811	0.562665	1.77726	6.02722	4.27085	1.41124	FALSE	FALSE	97.071	185.929	103299	0.743716	1.3446	1064.16	2.57543	413.195	FALSE	FALSE	33.9184	519.223	57517.1
PFHxS	M3PFHxS	250	3	8.76717e+08	6.84359	8.89523e+08	215.189	258.958	312.329	1.03583	1.03583	1.45141	1.16177	1.24932	FALSE	FALSE	119.627	183.365	284.146	0.733461	1.3634	2.37526	2.08982	1.13659	FALSE	FALSE	58.7452	141.258	354.569	0.565032	1.76981	6.0357	4.25566	1.41827	FALSE	FALSE	97.5147	186.779	103771	0.747115	1.33848	1064.16	2.56372	415.083	FALSE	FALSE	34.0735	521.596	57780
PFMOAA		7.81	1	5176.6													5.30359	9.83178	17.4445	1.25887	1.25887	3.28918	1.47259	2.2336	FALSE	FALSE
PFMOAA		7.81	2	1750.36													2.54634	4.84694	8.68438	0.620606	1.61133	3.41054	3.06715	1.11196	FALSE	FALSE
PFMOAA		7.81	3	2919.91													3.51086	6.82532	12.5168	0.873921	1.14427	3.56516	2.22452	1.60266	FALSE	FALSE
PFMOAA		15.63	1	26141.7													13.3174	23.0755	39.3474	1.47636	1.47636	2.9546	1.17366	2.51743	FALSE	FALSE
PFMOAA		15.63	2	20684.8													11.2841	20.1834	35.3507	1.29133	1.29133	3.13278	1.38513	2.26172	FALSE	FALSE
PFMOAA		15.63	3	10301.8													7.23053	13.4253	24.1058	0.858947	1.16422	3.33388	2.16167	1.54227	FALSE	FALSE
PFMOAA		31.25	1	82476.9													23.7811	41.7242	73.0706	1.33518	1.33518	3.07263	1.31407	2.33826	FALSE	FALSE
PFMOAA		31.25	2	77825.2													22.8927	40.3909	71.0746	1.29251	1.29251	3.10469	1.36507	2.27439	FALSE	FALSE
PFMOAA		31.25	3	46226.6													16.6568	30.141	53.9759	0.964513	1.03679	3.24047	1.87611	1.72723	FALSE	FALSE
PFMOAA		62.5	1	111670													27.0365	47.446	83.4442	0.759136	1.31729	3.08635	2.31169	1.33511	FALSE	FALSE
PFMOAA		62.5	2	83541.9													23.7456	40.3512	68.4672	0.645619	1.5489	2.88337	2.63207	1.09548	FALSE	FALSE
PFMOAA		62.5	3	80904.2													23.4331	39.6368	66.9224	0.634189	1.57682	2.85589	2.66716	1.07076	FALSE	FALSE
PFMOAA		125	1	1.05695e+06													91.5105	163.116	301.234	1.30492	1.30492	3.2918	1.36596	2.40987	FALSE	FALSE
PFMOAA		125	2	899312													82.5381	148.096	274.885	1.18477	1.18477	3.33041	1.51445	2.19908	FALSE	FALSE
PFMOAA		125	3	748397													73.8672	132.811	246.399	1.06248	1.06248	3.3357	1.69223	1.97119	FALSE	FALSE
PFMOAA		250	1	2.11502e+06													124.452	224.786	426.723	0.899145	1.11217	3.42881	2.0088	1.70689	FALSE	FALSE
PFMOAA		250	2	3.12669e+06													157.612	289.063	562.136	1.15625	1.15625	3.56658	1.58617	2.24854	FALSE	FALSE
PFMOAA		250	3	2.4721e+06													136.174	248.26	477.639	0.99304	1.00701	3.50755	1.83588	1.91056	FALSE	FALSE
PFNA	M9PFNA	0.98	1	2.06054e+06	0.063537	1.22032e+06	0.761641	1.01979	1.35823	1.0406	1.0406	1.78329	1.28669	1.38595	FALSE	FALSE	0.246271	0.584304	1.3171	0.596228	1.67721	5.34816	3.97935	1.34398	FALSE	FALSE	0.395389	0.700833	1.21517	0.715136	1.39834	3.07335	2.47857	1.23997	FALSE	FALSE	0.626336	1.26159	7.81008	1.28733	1.28733	12.4695	1.56466	7.96947	FALSE	FALSE	0.0473566	0.64126	79.0553
PFNA	M9PFNA	0.98	2	2.41183e+06	0.0653345	1.46107e+06	0.790085	1.05585	1.40372	1.07739	1.07739	1.77666	1.24037	1.43236	FALSE	FALSE	0.311023	0.742415	1.687	0.757566	1.32002	5.42404	3.1509	1.72143	FALSE	FALSE	0.498597	0.890089	1.55551	0.908254	1.10101	3.11978	1.96551	1.58726	FALSE	FALSE	0.749902	1.51048	9.35088	1.5413	1.5413	12.4695	1.30684	9.54172	FALSE	FALSE	0.0566993	0.767771	94.6516
PFNA	M9PFNA	0.98	3	2.84335e+06	0.0680438	1.75609e+06	0.834437	1.1105	1.47058	1.13316	1.13316	1.76236	1.17444	1.50059	FALSE	FALSE	0.400928	0.95002	2.15088	0.969408	1.03156	5.36474	2.44433	2.19477	FALSE	FALSE	0.641556	1.13206	1.95972	1.15516	1.15516	3.05463	1.52754	1.99971	FALSE	FALSE	0.901321	1.81547	11.239	1.85252	1.85252	12.4695	1.08729	11.4684	FALSE	FALSE	0.068148	0.922798	113.764
PFNA	M9PFNA	1.95	1	3.0151e+06	0.101296	1.80846e+06	1.25804	1.66543	2.19601	0.854068	1.17087	1.74558	1.55003	1.12616	FALSE	FALSE	0.424546	0.956686	2.07401	0.490608	2.03829	4.88524	4.59314	1.0636	FALSE	FALSE	0.644564	1.08503	1.79821	0.556425	1.79719	2.78981	3.0253	0.922159	FALSE	TRUE	0.9282	1.86961	11.5742	0.958775	1.043	12.4695	2.10084	5.93547	FALSE	FALSE	0.0701803	0.950317	117.156
PFNA	M9PFNA	1.95	2	4.00231e+06	0.103066	2.46342e+06	1.28242	1.70058	2.24609	0.872091	1.14667	1.75144	1.52056	1.15184	FALSE	FALSE	0.623208	1.44477	3.22931	0.740909	1.34969	5.18175	3.12897	1.65606	FALSE	FALSE	0.918172	1.61045	2.78007	0.825872	1.21084	3.02783	2.12379	1.42568	FALSE	FALSE	1.26436	2.54673	15.7659	1.30601	1.30601	12.4695	1.54228	8.0851	FALSE	FALSE	0.0955973	1.29449	159.586
PFNA	M9PFNA	1.95	3	4.24131e+06	0.105013	2.60267e+06	1.30971	1.73935	2.3007	0.891973	1.12111	1.75665	1.48888	1.17985	FALSE	FALSE	0.676911	1.57048	3.51639	0.805373	1.24166	5.19476	2.88074	1.80328	FALSE	FALSE	0.982823	1.72633	2.98537	0.885297	1.12956	3.03754	1.98408	1.53096	FALSE	FALSE	1.33584	2.69069	16.6572	1.37984	1.37984	12.4695	1.45976	8.54214	FALSE	FALSE	0.101001	1.36767	168.607
PFNA	M9PFNA	3.9	1	7.38642e+06	0.187902	4.44314e+06	2.4983	3.28367	4.30455	0.841967	1.18769	1.72299	1.56106	1.10373	FALSE	FALSE	1.43152	3.25263	7.21875	0.834007	1.19903	5.04273	2.72438	1.85096	FALSE	FALSE	1.8367	3.17872	5.44255	0.815056	1.22691	2.96323	2.12337	1.39553	FALSE	FALSE	2.28046	4.59339	28.4362	1.17779	1.17779	12.4695	1.71018	7.29133	FALSE	FALSE	0.172424	2.3348	287.837
PFNA	M9PFNA	3.9	2	7.79387e+06	0.19031	4.74617e+06	2.53201	3.33287	4.37542	0.854581	1.17016	1.72804	1.54028	1.1219	FALSE	FALSE	1.54225	3.50374	7.78275	0.898395	1.1131	5.04635	2.52877	1.99558	FALSE	FALSE	1.98579	3.44596	5.91822	0.883579	1.13176	2.98028	1.96395	1.51749	FALSE	FALSE	2.436	4.90667	30.3756	1.25812	1.25812	12.4695	1.60099	7.78862	FALSE	FALSE	0.184183	2.49404	307.468
PFNA	M9PFNA	3.9	3	8.16198e+06	0.190559	5.06333e+06	2.53551	3.33795	4.38271	0.855884	1.16838	1.72853	1.53815	1.12377	FALSE	FALSE	1.64562	3.73448	8.29376	0.957558	1.04432	5.03991	2.36993	2.12661	FALSE	FALSE	2.14779	3.72901	6.41066	0.956156	1.04585	2.98476	1.81582	1.64376	FALSE	FALSE	2.59878	5.23456	32.4054	1.34219	1.34219	12.4695	1.5007	8.30909	FALSE	FALSE	0.196491	2.66071	328.015
PFNA	M9PFNA	7.81	1	2.16759e+07	0.421139	1.32461e+07	6.07981	8.02645	10.5838	1.02771	1.02771	1.74081	1.28458	1.35516	FALSE	FALSE	6.34286	13.5728	28.9808	1.73787	1.73787	4.56904	1.23131	3.71073	FALSE	FALSE	6.81818	11.4145	19.0709	1.46153	1.46153	2.79707	1.14547	2.44186	FALSE	FALSE	6.79864	13.6941	84.7754	1.7534	1.7534	12.4695	1.14876	10.8547	FALSE	FALSE	0.514038	6.96064	858.115
PFNA	M9PFNA	7.81	2	2.147e+07	0.422261	1.33475e+07	6.09874	8.05085	10.6153	1.03084	1.03084	1.74057	1.28059	1.35919	FALSE	FALSE	6.25056	13.3999	28.6593	1.71573	1.71573	4.58508	1.24949	3.66957	FALSE	FALSE	6.88919	11.5185	19.2209	1.47484	1.47484	2.79001	1.13366	2.46106	FALSE	FALSE	6.8507	13.7989	85.4246	1.76683	1.76683	12.4695	1.14003	10.9379	FALSE	FALSE	0.517975	7.01394	864.686
PFNA	M9PFNA	7.81	3	2.28162e+07	0.420562	1.45305e+07	6.07009	8.01389	10.5676	1.02611	1.02611	1.74093	1.28664	1.35308	FALSE	FALSE	6.86678	14.5393	30.7465	1.86163	1.86163	4.47757	1.13736	3.93681	FALSE	FALSE	7.74717	12.7405	20.9256	1.63131	1.63131	2.70106	1.00811	2.67933	FALSE	FALSE	7.45788	15.0219	92.9958	1.92342	1.92342	12.4695	1.04721	11.9073	FALSE	FALSE	0.563883	7.63559	941.324
PFNA	M9PFNA	15.63	1	3.52928e+07	0.881925	2.15775e+07	13.8045	18.0789	23.6825	1.15668	1.15668	1.71557	1.13224	1.51519	FALSE	FALSE	11.8037	25.4608	55.2756	1.62897	1.62897	4.68289	1.32416	3.5365	FALSE	FALSE	11.6747	19.8317	33.7383	1.26883	1.26883	2.88986	1.33879	2.15856	FALSE	FALSE	11.0748	22.3072	138.096	1.4272	1.4272	12.4695	1.41132	8.83534	FALSE	FALSE	0.837352	11.3387	1397.84
PFNA	M9PFNA	15.63	2	3.65731e+07	0.861316	2.31922e+07	13.4076	17.6002	23.1084	1.12605	1.12605	1.72353	1.16576	1.47846	FALSE	FALSE	12.4562	26.7124	57.6872	1.70905	1.70905	4.6312	1.2548	3.6908	FALSE	FALSE	12.8264	21.6084	36.475	1.38249	1.38249	2.84376	1.21858	2.33366	FALSE	FALSE	11.9035	23.9765	148.43	1.534	1.534	12.4695	1.31306	9.49651	FALSE	FALSE	0.900013	12.1871	1502.45
PFNA	M9PFNA	15.63	3	3.5261e+07	0.84613	2.29487e+07	13.1208	17.2485	22.6785	1.10355	1.10355	1.72844	1.19124	1.45096	FALSE	FALSE	11.7877	25.4299	55.2154	1.62699	1.62699	4.68414	1.32595	3.53265	FALSE	FALSE	12.6491	21.3389	36.0672	1.36525	1.36525	2.85138	1.23567	2.30756	FALSE	FALSE	11.7785	23.7247	146.872	1.5179	1.5179	12.4695	1.32699	9.39681	FALSE	FALSE	0.890563	12.0592	1486.67
PFNA	M9PFNA	31.25	1	5.79609e+07	1.87545	3.6548e+07	32.321	41.5396	53.4629	1.32927	1.32927	1.65412	0.966864	1.71081	TRUE	FALSE	22.3223	48.5544	107.293	1.55374	1.55374	4.80655	1.39995	3.43338	FALSE	FALSE	21.1513	36.168	62.1931	1.15738	1.15738	2.9404	1.47745	1.99018	FALSE	FALSE	18.7585	37.784	233.908	1.20909	1.20909	12.4695	1.66591	7.48506	FALSE	FALSE	1.41831	19.2055	2367.67
PFNA	M9PFNA	31.25	2	5.77157e+07	1.84677	3.77625e+07	31.6491	40.8121	52.7028	1.30599	1.30599	1.66523	0.98739	1.68649	TRUE	FALSE	22.1821	48.2744	106.723	1.54478	1.54478	4.81124	1.40879	3.41515	FALSE	FALSE	22.0382	37.6137	64.5707	1.20364	1.20364	2.92994	1.41799	2.06626	FALSE	FALSE	19.3818	39.0395	241.681	1.24926	1.24926	12.4695	1.61234	7.73378	FALSE	FALSE	1.46544	19.8436	2446.34
PFNA	M9PFNA	31.25	3	5.21461e+07	1.64022	3.92101e+07	27.1475	35.629	46.8262	1.14013	1.14013	1.72489	1.15112	1.49844	FALSE	FALSE	19.1231	42.0405	93.7462	1.3453	1.3453	4.90225	1.63415	2.99988	FALSE	FALSE	23.1204	39.3503	67.378	1.25921	1.25921	2.91422	1.35162	2.1561	FALSE	FALSE	20.1248	40.5361	250.946	1.29716	1.29716	12.4695	1.55281	8.03026	FALSE	FALSE	1.52162	20.6043	2540.13
PFNA	M9PFNA	62.5	1	5.80736e+07	2.94474	4.77213e+07	51.1145	67.4631	89.2743	1.07941	1.07941	1.74655	1.22274	1.42839	FALSE	FALSE	21.4531	46.9574	104.464	0.751319	1.33099	4.86943	2.91333	1.67143	FALSE	FALSE	28.386	48.0704	82.0126	0.769127	1.30018	2.88919	2.20179	1.3122	FALSE	FALSE	24.4932	49.3351	305.417	0.789361	1.26685	12.4695	2.55173	4.88668	FALSE	FALSE	1.85191	25.0768	3091.5
PFNA	M9PFNA	62.5	2	5.52568e+07	2.85519	4.86637e+07	49.2591	65.0814	86.2077	1.0413	1.0413	1.75009	1.2688	1.37932	FALSE	FALSE	20.1644	43.8774	96.9247	0.702039	1.42442	4.80672	3.09952	1.55079	FALSE	FALSE	28.9989	49.2187	84.1784	0.7875	1.26984	2.90282	2.15526	1.34685	FALSE	FALSE	24.9769	50.3093	311.449	0.804949	1.24231	12.4695	2.50231	4.98318	FALSE	FALSE	1.88848	25.572	3152.55
PFNA	M9PFNA	62.5	3	5.74109e+07	2.84133	5.07036e+07	48.9768	64.714	85.728	1.03542	1.03542	1.75038	1.27611	1.37165	FALSE	FALSE	21.1463	46.2273	102.682	0.739636	1.35202	4.85576	2.95559	1.64291	FALSE	FALSE	30.3493	51.7232	88.8651	0.827571	1.20836	2.92808	2.05935	1.42184	FALSE	FALSE	26.0239	52.4182	324.504	0.838691	1.19233	12.4695	2.40164	5.19206	FALSE	FALSE	1.96764	26.644	3284.7
PFNA	M9PFNA	125	1	1.09427e+08	4.6074	1.06818e+08	82.277	108.21	142.806	0.865679	1.15516	1.73567	1.51926	1.14245	FALSE	FALSE	48.2782	107.086	244.664	0.856687	1.16729	5.0678	2.58916	1.95732	FALSE	FALSE	70.8973	122.473	214.686	0.979781	1.02064	3.02813	1.76311	1.71749	FALSE	FALSE	54.8248	110.43	683.637	0.883441	1.13194	12.4695	2.27999	5.4691	FALSE	FALSE	4.14525	56.1312	6919.92
PFNA	M9PFNA	125	2	1.13789e+08	4.63575	1.11411e+08	82.8182	109.002	143.962	0.872016	1.14677	1.73829	1.50933	1.1517	FALSE	FALSE	50.8562	113.161	259.628	0.905292	1.10462	5.10514	2.45791	2.07702	FALSE	FALSE	74.6586	129.114	226.671	1.03291	1.03291	3.0361	1.67429	1.81336	FALSE	FALSE	57.1822	115.178	713.032	0.921428	1.08527	12.4695	2.18599	5.70426	FALSE	FALSE	4.32349	58.5448	7217.47
PFNA	M9PFNA	125	3	1.1451e+08	4.63971	1.12876e+08	82.894	109.113	144.123	0.872901	1.14561	1.73864	1.50795	1.15298	FALSE	FALSE	51.2896	114.178	262.12	0.913421	1.09479	5.11059	2.43714	2.09696	FALSE	FALSE	75.8811	131.251	230.488	1.05001	1.05001	3.03748	1.64731	1.8439	FALSE	FALSE	57.9342	116.693	722.409	0.933544	1.07119	12.4695	2.15762	5.77927	FALSE	FALSE	4.38035	59.3146	7312.38
PFNA	M9PFNA	250	1	1.57857e+08	8.51626	1.60465e+08	159.325	209.836	277.662	0.839345	1.1914	1.74274	1.56912	1.11065	FALSE	FALSE	76.2494	166.554	377.164	0.666215	1.50102	4.94645	3.27871	1.50865	FALSE	FALSE	110.698	189.169	328.964	0.756678	1.32157	2.97172	2.25839	1.31586	FALSE	FALSE	82.3594	165.891	1026.98	0.663565	1.50701	12.4695	3.03547	4.10792	FALSE	FALSE	6.22712	84.3219	10395.3
PFNA	M9PFNA	250	2	1.68481e+08	9.36401	1.71678e+08	177.381	236.062	315.809	0.944249	1.05904	1.78039	1.40939	1.26323	FALSE	FALSE	82.8803	183.047	420.085	0.732188	1.36577	5.06858	3.0164	1.68034	FALSE	FALSE	119.69	206.394	362.59	0.825576	1.21128	3.02941	2.08873	1.45036	FALSE	FALSE	88.1146	177.484	1098.74	0.709934	1.40858	12.4695	2.83721	4.39497	FALSE	FALSE	6.66226	90.2142	11121.7
PFNA	M9PFNA	250	3	1.7183e+08	9.61803	1.72187e+08	183.146	244.075	327.019	0.976299	1.02428	1.78557	1.36503	1.30808	FALSE	FALSE	85.0354	188.367	433.881	0.753469	1.32719	5.10236	2.93995	1.73552	FALSE	FALSE	120.108	207.186	364.124	0.828745	1.20664	3.03164	2.08146	1.4565	FALSE	FALSE	88.3759	178.01	1102	0.71204	1.40442	12.4695	2.82882	4.40801	FALSE	FALSE	6.68202	90.4818	11154.7
PFNS		0.98	1	5.55675e+06		7.8904e+06											0.424982	0.791579	1.43774	0.807733	1.23803	3.38305	2.30598	1.46708	FALSE	FALSE	0.562193	1.07063	1.98875	1.09248	1.09248	3.53749	1.74317	2.02934	FALSE	FALSE	0.864991	1.42302	5.02333	1.45206	1.45206	5.80738	1.13296	5.12584	FALSE	FALSE	0.310882	4.70705	511.205
PFNS		0.98	2	6.36646e+06		8.04995e+06											0.499567	0.929911	1.68971	0.948889	1.05386	3.38236	1.9617	1.7242	FALSE	FALSE	0.57674	1.09639	2.03358	1.11876	1.11876	3.52599	1.6992	2.07508	FALSE	FALSE	0.882482	1.4518	5.1249	1.48143	1.48143	5.80738	1.1105	5.22949	FALSE	FALSE	0.317169	4.80223	521.541
PFNS		0.98	3	8.29793e+06		7.46995e+06											0.696312	1.26663	2.25733	1.29248	1.29248	3.24183	1.40741	2.3034	FALSE	FALSE	0.524578	1.00306	1.86935	1.02353	1.02353	3.56353	1.86817	1.9075	FALSE	FALSE	0.818899	1.3472	4.75566	1.37469	1.37469	5.80738	1.19673	4.85271	FALSE	FALSE	0.294317	4.45623	483.965
PFNS		1.95	1	7.24517e+06		9.85803e+06											0.574694	0.998731	1.70475	0.51217	1.95248	2.96636	3.39311	0.874229	FALSE	TRUE	0.690051	1.28365	2.33842	0.658281	1.51911	3.38876	2.82588	1.19919	FALSE	FALSE	1.08069	1.77788	6.276	0.911735	1.09681	5.80738	1.80439	3.21846	FALSE	FALSE	0.388408	5.88085	638.684
PFNS		1.95	2	1.09825e+07		9.93435e+06											0.88016	1.60986	2.89098	0.825569	1.21129	3.28461	2.21551	1.48255	FALSE	FALSE	0.695724	1.29526	2.3615	0.664234	1.50549	3.39431	2.80284	1.21103	FALSE	FALSE	1.08906	1.79165	6.32459	0.918793	1.08838	5.80738	1.79053	3.24338	FALSE	FALSE	0.391415	5.92638	643.629
PFNS		1.95	3	1.17001e+07		1.05816e+07											0.944602	1.72952	3.1104	0.886934	1.12748	3.29281	2.06436	1.59507	FALSE	FALSE	0.74458	1.39409	2.55648	0.714918	1.39876	3.43345	2.61893	1.31101	FALSE	FALSE	1.16002	1.90838	6.73666	0.978657	1.02181	5.80738	1.68101	3.4547	FALSE	FALSE	0.416917	6.3125	685.564
PFNS		3.9	1	1.94265e+07		2.62688e+07											1.60932	2.8858	5.10889	0.739949	1.35144	3.17456	2.42338	1.30997	FALSE	FALSE	1.99493	3.70923	6.811	0.951084	1.05143	3.41416	1.95496	1.74641	FALSE	FALSE	2.87974	4.73754	16.7237	1.21475	1.21475	5.80738	1.35429	4.28813	FALSE	FALSE	1.03499	15.6708	1701.91
PFNS		3.9	2	2.1532e+07		1.95437e+07											1.79133	3.23157	5.75854	0.828607	1.20684	3.21468	2.17715	1.47655	FALSE	FALSE	1.45223	2.66478	4.81983	0.683277	1.46354	3.3189	2.68552	1.23585	FALSE	FALSE	2.14249	3.52468	12.4423	0.903763	1.10648	5.80738	1.82031	3.19032	FALSE	FALSE	0.770023	11.6589	1266.2
PFNS		3.9	3	2.24108e+07		2.0329e+07											1.86936	3.37651	6.02582	0.865772	1.15504	3.22347	2.08627	1.54508	FALSE	FALSE	1.5123	2.78536	5.05747	0.714196	1.40018	3.34422	2.57885	1.29679	FALSE	FALSE	2.22858	3.6663	12.9422	0.940078	1.06374	5.80738	1.74999	3.31851	FALSE	FALSE	0.800964	12.1273	1317.08
PFNS		7.81	1	7.41614e+07		9.90497e+07											6.81647	11.8263	20.4759	1.51426	1.51426	3.00389	1.14576	2.62176	FALSE	FALSE	8.9595	15.2636	25.9951	1.95436	1.95436	2.9014	0.8717	3.32843	TRUE	FALSE	10.8584	17.8635	63.0588	2.28726	2.28726	5.80738	0.719259	8.07411	TRUE	FALSE	3.90257	59.0884	6417.25
PFNS		7.81	2	7.61004e+07		7.12201e+07											7.03525	12.1558	20.9645	1.55644	1.55644	2.97992	1.11012	2.68431	FALSE	FALSE	5.90745	10.6801	19.2474	1.36749	1.36749	3.25815	1.32206	2.46445	FALSE	FALSE	7.80756	12.8444	45.3414	1.64462	1.64462	5.80738	1.00031	5.80556	FALSE	FALSE	2.80608	42.4866	4614.22
PFNS		7.81	3	8.02911e+07		7.46086e+07											7.51853	12.8693	21.9967	1.64779	1.64779	2.92566	1.03877	2.81647	FALSE	FALSE	6.24906	11.2327	20.1356	1.43824	1.43824	3.22219	1.24979	2.57819	FALSE	FALSE	8.17903	13.4556	47.4987	1.72286	1.72286	5.80738	0.954881	6.08178	TRUE	FALSE	2.93959	44.5081	4833.76
PFNS		15.63	1	1.23816e+08		1.65549e+08											11.2437	19.8645	35.156	1.27092	1.27092	3.12672	1.39011	2.24926	FALSE	FALSE	14.7279	25.9392	45.8512	1.65958	1.65958	3.11323	1.06125	2.93354	FALSE	FALSE	18.1484	29.8565	105.395	1.91021	1.91021	5.80738	0.861231	6.74311	TRUE	FALSE	6.52265	98.7589	10725.6
PFNS		15.63	2	1.31866e+08		1.25981e+08											12.0956	21.2439	37.3928	1.35917	1.35917	3.09145	1.29221	2.39237	FALSE	FALSE	10.5968	19.2871	35.1633	1.23398	1.23398	3.3183	1.47497	2.24973	FALSE	FALSE	13.8107	22.7205	80.2041	1.45364	1.45364	5.80738	1.13173	5.13142	FALSE	FALSE	4.96365	75.1543	8162.06
PFNS		15.63	3	1.25707e+08		1.1881e+08											11.4416	20.1881	35.6865	1.29162	1.29162	3.11902	1.36607	2.28321	FALSE	FALSE	9.90885	18.099	33.0982	1.15797	1.15797	3.34027	1.57738	2.11761	FALSE	FALSE	13.0247	21.4272	75.639	1.3709	1.3709	5.80738	1.20003	4.83935	FALSE	FALSE	4.68113	70.8766	7697.49
PFNS		31.25	1	2.21378e+08		2.66572e+08											20.2272	35.9668	64.3649	1.15094	1.15094	3.18209	1.54495	2.05968	FALSE	FALSE	23.4587	42.4544	77.4571	1.35854	1.35854	3.30185	1.33213	2.47863	FALSE	FALSE	29.2232	48.0759	169.71	1.53843	1.53843	5.80738	1.06936	5.43072	FALSE	FALSE	10.503	159.024	17270.7
PFNS		31.25	2	2.25925e+08		2.20444e+08											20.6921	36.7613	65.7387	1.17636	1.17636	3.177	1.51024	2.10364	FALSE	FALSE	18.8463	34.4819	63.5144	1.10342	1.10342	3.37013	1.65815	2.03246	FALSE	FALSE	24.1663	39.7568	140.343	1.27222	1.27222	5.80738	1.29312	4.49098	FALSE	FALSE	8.68552	131.507	14282.2
PFNS		31.25	3	2.29704e+08		2.22297e+08											21.0816	37.4228	66.8743	1.19753	1.19753	3.17216	1.48233	2.13998	FALSE	FALSE	19.0237	34.7989	64.0889	1.11356	1.11356	3.3689	1.64269	2.05084	FALSE	FALSE	24.3695	40.091	141.523	1.28291	1.28291	5.80738	1.28234	4.52874	FALSE	FALSE	8.75854	132.612	14402.2
PFNS		62.5	1	2.89972e+08		3.43397e+08											26.4363	46.3944	82.093	0.742311	1.34715	3.10531	2.36417	1.31349	FALSE	FALSE	29.6316	54.1085	99.8669	0.865736	1.15509	3.37029	2.10924	1.59787	FALSE	FALSE	37.6452	61.9312	218.62	0.9909	1.00918	5.80738	1.66024	3.49792	FALSE	FALSE	13.5299	204.855	22248.1
PFNS		62.5	2	3.05507e+08		2.98094e+08											27.8202	49.0886	87.3824	0.785418	1.27321	3.14097	2.24657	1.39812	FALSE	FALSE	25.6646	46.2932	84.2613	0.740691	1.35009	3.28317	2.43526	1.34818	FALSE	FALSE	32.6788	53.7608	189.778	0.860173	1.16256	5.80738	1.91256	3.03645	FALSE	FALSE	11.7449	177.829	19313
PFNS		62.5	3	3.01507e+08		2.93785e+08											27.4611	48.3932	86.0224	0.774292	1.2915	3.13251	2.27594	1.37636	FALSE	FALSE	25.2992	45.5579	82.7702	0.728927	1.37188	3.27166	2.47044	1.32432	FALSE	FALSE	32.2064	52.9837	187.035	0.847739	1.17961	5.80738	1.94061	2.99255	FALSE	FALSE	11.5752	175.258	19033.8
PFNS		125	1	8.20402e+08		8.20884e+08											76.9382	138.382	253.365	1.10706	1.10706	3.2931	1.62468	2.02692	FALSE	FALSE	73.9288	136.676	257.637	1.09341	1.09341	3.48493	1.69082	2.06109	FALSE	FALSE	89.9901	148.045	522.606	1.18436	1.18436	5.80738	1.38904	4.18085	FALSE	FALSE	32.3429	489.702	53183.6
PFNS		125	2	7.99979e+08		8.02113e+08											74.778	134.499	246.21	1.076	1.076	3.29255	1.67161	1.96968	FALSE	FALSE	71.9994	133.093	250.796	1.06474	1.06474	3.48331	1.73613	2.00637	FALSE	FALSE	87.9323	144.66	510.656	1.15728	1.15728	5.80738	1.42155	4.08525	FALSE	FALSE	31.6033	478.504	51967.5
PFNS		125	3	8.62253e+08		8.65147e+08											81.4517	146.395	267.937	1.17116	1.17116	3.28952	1.53465	2.1435	FALSE	FALSE	78.5694	145.191	273.691	1.16153	1.16153	3.48344	1.59095	2.18953	FALSE	FALSE	94.8424	156.028	550.786	1.24822	1.24822	5.80738	1.31798	4.40628	FALSE	FALSE	34.0869	516.107	56051.3
PFNS		250	1	1.19903e+09		1.21266e+09											110.192	196.738	358.627	0.78695	1.27073	3.25455	2.26876	1.43451	FALSE	FALSE	107.933	198.265	372.655	0.793059	1.26094	3.45264	2.31625	1.49062	FALSE	FALSE	132.938	218.701	772.023	0.874803	1.14311	5.80738	1.88057	3.08809	FALSE	FALSE	47.7788	723.414	78565.8
PFNS		250	2	1.23748e+09		1.24534e+09											113.891	204.06	373.479	0.816238	1.22513	3.27927	2.19508	1.49392	FALSE	FALSE	111.045	204.579	385.83	0.818315	1.22202	3.47455	2.25135	1.54332	FALSE	FALSE	136.521	224.596	792.832	0.898382	1.11311	5.80738	1.83121	3.17133	FALSE	FALSE	49.0666	742.913	80683.4
PFNS		250	3	1.19152e+09		1.19711e+09											109.477	195.313	355.728	0.781253	1.27999	3.24935	2.28359	1.42291	FALSE	FALSE	106.468	195.277	366.399	0.781109	1.28023	3.4414	2.34812	1.4656	FALSE	FALSE	131.234	215.898	762.128	0.863591	1.15796	5.80738	1.90499	3.04851	FALSE	FALSE	47.1664	714.142	77558.8
PFOA	M8PFOA	0.98	1	2.28757e+06	0.107081	1.66117e+06	0.905465	1.1373	1.42401	1.16051	1.16051	1.57268	1.08232	1.45307	FALSE	FALSE	0.427905	0.755496	1.3057	0.770914	1.29716	3.05138	2.29023	1.33235	FALSE	FALSE	0.4319	0.76213	1.31655	0.777684	1.28587	3.04828	2.26904	1.34342	FALSE	FALSE	1.05626	6.1546	101.964	6.2802	6.2802	96.5324	0.9278	104.044	TRUE	FALSE	0.0639707	0.90286	107.718
PFOA	M8PFOA	0.98	2	2.54904e+06	0.112973	1.83861e+06	0.971005	1.20797	1.49852	1.23262	1.23262	1.54326	1.00926	1.5291	FALSE	FALSE	0.494357	0.875564	1.5188	0.893433	1.11928	3.07226	1.98237	1.54979	FALSE	FALSE	0.494072	0.874258	1.51523	0.8921	1.12095	3.06682	1.98352	1.54615	FALSE	FALSE	1.16908	6.81199	112.855	6.95101	6.95101	96.5324	0.838263	115.158	TRUE	FALSE	0.0708037	0.999297	119.224
PFOA	M8PFOA	0.98	3	3.00416e+06	0.11959	2.14395e+06	1.04951	1.28755	1.57574	1.31383	1.31383	1.5014	0.933765	1.6079	TRUE	FALSE	0.622177	1.09239	1.88187	1.11468	1.11468	3.02465	1.57512	1.92027	FALSE	FALSE	0.611348	1.07375	1.85017	1.09566	1.09566	3.02638	1.60301	1.88793	FALSE	FALSE	1.36323	7.94326	131.596	8.10537	8.10537	96.5324	0.718878	134.282	TRUE	FALSE	0.0825621	1.16525	139.024
PFOA	M8PFOA	1.95	1	3.18028e+06	0.167343	2.26305e+06	1.37032	1.72254	2.15964	0.883356	1.13205	1.57601	1.42302	1.10751	FALSE	FALSE	0.651489	1.08747	1.78801	0.557677	1.79315	2.7445	2.99314	0.91693	FALSE	TRUE	0.640941	1.06439	1.74145	0.545839	1.83204	2.71703	3.0424	0.893053	FALSE	TRUE	1.43896	8.38452	138.907	4.29975	4.29975	96.5324	1.35514	71.2342	FALSE	FALSE	0.0871485	1.22998	146.747
PFOA	M8PFOA	1.95	2	4.25524e+06	0.1758	3.11489e+06	1.44134	1.81813	2.28736	0.932374	1.07253	1.58697	1.3529	1.17301	FALSE	FALSE	0.916545	1.59445	2.73101	0.817664	1.223	2.97968	2.12755	1.40052	FALSE	FALSE	0.928721	1.61489	2.76504	0.828149	1.20751	2.97726	2.09966	1.41797	FALSE	FALSE	1.98061	11.5406	191.193	5.91824	5.91824	96.5324	0.984545	98.0477	TRUE	FALSE	0.119952	1.69296	201.984
PFOA	M8PFOA	1.95	3	4.45539e+06	0.182114	3.31922e+06	1.49643	1.88962	2.37987	0.969036	1.03195	1.59036	1.3031	1.22045	FALSE	FALSE	0.971432	1.69265	2.90461	0.868025	1.15204	2.99003	2.00735	1.48954	FALSE	FALSE	1.00644	1.75276	3.00691	0.898849	1.11253	2.98767	1.93752	1.54201	FALSE	FALSE	2.11053	12.2976	203.735	6.30645	6.30645	96.5324	0.923938	104.479	TRUE	FALSE	0.127821	1.80402	215.234
PFOA	M8PFOA	3.9	1	7.58869e+06	0.3093	5.46151e+06	2.5596	3.16892	3.91683	0.812545	1.2307	1.53025	1.52367	1.00432	FALSE	FALSE	1.84486	3.16793	5.38326	0.812289	1.23109	2.91798	2.11398	1.38032	FALSE	FALSE	1.82172	3.12313	5.29844	0.800801	1.24875	2.90849	2.14084	1.35857	FALSE	FALSE	3.47271	20.2347	335.229	5.18839	5.18839	96.5324	1.12304	85.9563	FALSE	FALSE	0.210319	2.96837	354.15
PFOA	M8PFOA	3.9	2	8.25899e+06	0.322029	6.04005e+06	2.65506	3.30792	4.11429	0.848185	1.17899	1.5496	1.46889	1.05495	FALSE	FALSE	2.04534	3.52381	6.01087	0.903541	1.10676	2.9388	1.90677	1.54125	FALSE	FALSE	2.05731	3.54157	6.03667	0.908096	1.10121	2.93425	1.89568	1.54786	FALSE	FALSE	3.84058	22.3782	370.74	5.73799	5.73799	96.5324	1.01547	95.0616	FALSE	FALSE	0.232598	3.28281	391.665
PFOA	M8PFOA	3.9	3	8.46505e+06	0.326308	6.31306e+06	2.68803	3.35468	4.17947	0.860175	1.16255	1.55484	1.45087	1.07166	FALSE	FALSE	2.10908	3.6345	6.20228	0.931923	1.07305	2.94075	1.84914	1.59033	FALSE	FALSE	2.17347	3.742	6.38114	0.959486	1.04222	2.93592	1.79436	1.63619	FALSE	FALSE	4.01417	23.3897	387.498	5.99735	5.99735	96.5324	0.971557	99.3585	TRUE	FALSE	0.243112	3.43119	409.369
PFOA	M8PFOA	7.81	1	2.19682e+07	0.700802	1.59363e+07	5.76734	7.22158	9.03442	0.924659	1.08148	1.56648	1.35418	1.15678	FALSE	FALSE	6.85168	11.3871	18.8875	1.45802	1.45802	2.75663	1.13987	2.41838	FALSE	FALSE	6.7514	11.2321	18.6481	1.43817	1.43817	2.76212	1.1568	2.38773	FALSE	FALSE	10.1331	59.0433	978.174	7.55996	7.55996	96.5324	0.770741	125.246	TRUE	FALSE	0.613695	8.66146	1033.38
PFOA	M8PFOA	7.81	2	2.20051e+07	0.70332	1.61082e+07	5.78769	7.24859	9.07014	0.928117	1.07745	1.56714	1.34942	1.16135	FALSE	FALSE	6.86773	11.4105	18.921	1.46101	1.46101	2.75506	1.1372	2.42266	FALSE	FALSE	6.85232	11.3793	18.8599	1.45702	1.45702	2.75234	1.13976	2.41484	FALSE	FALSE	10.2424	59.6803	988.726	7.64152	7.64152	96.5324	0.762515	126.597	TRUE	FALSE	0.620315	8.7549	1044.53
PFOA	M8PFOA	7.81	3	2.32631e+07	0.722519	1.72614e+07	5.94491	7.45461	9.33956	0.954496	1.04767	1.57102	1.31373	1.19585	FALSE	FALSE	7.42861	12.2124	20.0464	1.56368	1.56368	2.69854	1.05134	2.56677	FALSE	FALSE	7.55112	12.3745	20.2503	1.58445	1.58445	2.68176	1.03428	2.59287	FALSE	FALSE	10.9757	63.9528	1059.51	8.18858	8.18858	96.5324	0.711573	135.661	TRUE	FALSE	0.664724	9.38167	1119.31
PFOA	M8PFOA	15.63	1	3.61765e+07	1.47081	2.63884e+07	12.0813	15.1373	18.9656	0.968477	1.03255	1.56983	1.29373	1.21341	FALSE	FALSE	12.1164	20.3815	34.3395	1.304	1.304	2.83412	1.28998	2.19702	FALSE	FALSE	11.9759	20.1488	33.9515	1.28911	1.28911	2.83498	1.30512	2.1722	FALSE	FALSE	16.7791	97.7682	1619.73	6.25516	6.25516	96.5324	0.931514	103.63	TRUE	FALSE	1.0162	14.3423	1711.15
PFOA	M8PFOA	15.63	2	3.76296e+07	1.48187	2.7557e+07	12.1732	15.2549	19.1164	0.976004	1.02459	1.57037	1.28397	1.22306	FALSE	FALSE	12.776	21.3869	35.8682	1.36832	1.36832	2.80747	1.22339	2.29483	FALSE	FALSE	12.6875	21.2368	35.6115	1.35872	1.35872	2.80681	1.23192	2.2784	FALSE	FALSE	17.5222	102.098	1691.46	6.53216	6.53216	96.5324	0.892014	108.219	TRUE	FALSE	1.0612	14.9774	1786.92
PFOA	M8PFOA	15.63	3	3.92657e+07	1.49768	2.87019e+07	12.3056	15.4232	19.3305	0.98677	1.01341	1.57087	1.27016	1.23675	FALSE	FALSE	13.5418	22.5292	37.5607	1.44141	1.44141	2.77368	1.1542	2.40311	FALSE	FALSE	13.4067	22.3123	37.2105	1.42753	1.42753	2.77552	1.16584	2.38071	FALSE	FALSE	18.2501	106.339	1761.73	6.80355	6.80355	96.5324	0.856431	112.715	TRUE	FALSE	1.10529	15.5997	1861.16
PFOA	M8PFOA	31.25	1	5.94439e+07	3.2385	4.37405e+07	26.6309	33.3401	41.7765	1.06688	1.06688	1.56873	1.17345	1.33685	FALSE	FALSE	21.4866	36.4613	62.2125	1.16676	1.16676	2.89541	1.45439	1.9908	FALSE	FALSE	21.384	36.2655	61.8386	1.1605	1.1605	2.89181	1.46137	1.97884	FALSE	FALSE	27.8125	162.057	2684.81	5.18582	5.18582	96.5324	1.1236	85.9138	FALSE	FALSE	1.68442	23.7732	2836.34
PFOA	M8PFOA	31.25	2	6.01692e+07	3.24053	4.3921e+07	26.649	33.3617	41.8024	1.06758	1.06758	1.56863	1.17265	1.33768	FALSE	FALSE	21.8258	37.0105	63.1097	1.18434	1.18434	2.89152	1.43179	2.01951	FALSE	FALSE	21.4969	36.4488	62.139	1.16636	1.16636	2.8906	1.4537	1.98845	FALSE	FALSE	27.9273	162.726	2695.89	5.20723	5.20723	96.5324	1.11898	86.2685	FALSE	FALSE	1.69137	23.8714	2848.05
PFOA	M8PFOA	31.25	3	6.26974e+07	3.32301	4.65533e+07	27.3975	34.2461	42.8454	1.09588	1.09588	1.56384	1.14062	1.37105	FALSE	FALSE	23.031	38.9382	66.2161	1.24602	1.24602	2.87509	1.35687	2.11891	FALSE	FALSE	23.1788	39.1412	66.4819	1.25252	1.25252	2.86822	1.34821	2.12742	FALSE	FALSE	29.601	172.478	2857.46	5.51931	5.51931	96.5324	1.05571	91.4387	FALSE	FALSE	1.79274	25.302	3018.74
PFOA	M8PFOA	62.5	1	7.76085e+07	6.58896	5.59935e+07	54.0599	67.75	85.0543	1.084	1.084	1.57333	1.15612	1.36087	FALSE	FALSE	29.0418	48.9013	82.951	0.782421	1.27809	2.85627	2.15207	1.32722	FALSE	FALSE	28.2388	47.3568	79.9817	0.757709	1.31977	2.83234	2.21327	1.27971	FALSE	FALSE	35.6036	207.454	3436.9	3.31926	3.31926	96.5324	1.75544	54.9904	FALSE	FALSE	2.15627	30.4328	3630.88
PFOA	M8PFOA	62.5	2	7.91709e+07	6.81065	5.88111e+07	56.1305	70.1719	87.8781	1.12275	1.12275	1.5656	1.11348	1.40605	FALSE	FALSE	29.7034	50.1271	85.2388	0.802034	1.24683	2.86966	2.10414	1.36382	FALSE	FALSE	29.8281	50.311	85.5069	0.804976	1.24227	2.86666	2.09534	1.36811	FALSE	FALSE	37.3952	217.893	3609.85	3.48629	3.48629	96.5324	1.67134	57.7576	FALSE	FALSE	2.26478	31.9642	3813.59
PFOA	M8PFOA	62.5	3	8.18015e+07	6.81281	6.06178e+07	56.151	70.1956	87.9053	1.12313	1.12313	1.56552	1.11307	1.40648	FALSE	FALSE	30.8363	52.2066	89.0915	0.835305	1.19717	2.88918	2.02683	1.42546	FALSE	FALSE	30.8726	52.2258	89.0501	0.835612	1.19673	2.88444	2.02445	1.4248	FALSE	FALSE	38.544	224.587	3720.75	3.59339	3.59339	96.5324	1.62152	59.5319	FALSE	FALSE	2.33435	32.9462	3930.75
PFOA	M8PFOA	125	1	1.78688e+08	11.9429	1.34286e+08	96.5828	121.574	153.421	0.972589	1.02818	1.58849	1.29423	1.22737	FALSE	FALSE	77.4883	133.065	231.914	1.06452	1.06452	2.99289	1.61315	1.85531	FALSE	FALSE	78.4103	134.537	234.292	1.0763	1.0763	2.98803	1.59418	1.87434	FALSE	FALSE	85.3862	497.526	8242.54	3.98021	3.98021	96.5324	1.46394	65.9403	FALSE	FALSE	5.17127	72.9855	8707.76
PFOA	M8PFOA	125	2	1.67248e+08	11.9482	1.242e+08	96.628	121.632	153.497	0.973059	1.02769	1.58854	1.29362	1.22798	FALSE	FALSE	71.2456	122.172	212.501	0.977375	1.02315	2.98265	1.75449	1.70001	FALSE	FALSE	71.0528	121.726	211.51	0.973808	1.0269	2.9768	1.75926	1.69208	FALSE	FALSE	78.9729	460.157	7623.45	3.68126	3.68126	96.5324	1.58282	60.9876	FALSE	FALSE	4.78286	67.5036	8053.72
PFOA	M8PFOA	125	3	1.75724e+08	12.1271	1.31432e+08	98.165	123.617	156.07	0.988937	1.01119	1.58987	1.27337	1.24856	FALSE	FALSE	75.8413	130.218	226.888	1.04174	1.04174	2.99162	1.64818	1.81511	FALSE	FALSE	76.2859	130.878	227.855	1.04702	1.04702	2.98685	1.63857	1.82284	FALSE	FALSE	83.5716	486.953	8067.38	3.89562	3.89562	96.5324	1.49572	64.539	FALSE	FALSE	5.06138	71.4344	8522.7
PFOA	M8PFOA	250	1	2.45718e+08	22.5949	1.80286e+08	180.406	227.178	287.041	0.908714	1.10046	1.59108	1.38576	1.14816	FALSE	FALSE	109.864	185.964	320.093	0.743856	1.34435	2.91353	2.27554	1.28037	FALSE	FALSE	107.75	181.686	311.413	0.726744	1.376	2.89014	2.32019	1.24565	FALSE	FALSE	114.635	667.953	11066	2.67181	2.67181	96.5324	2.18083	44.2641	FALSE	FALSE	6.94269	97.9866	11690.6
PFOA	M8PFOA	250	2	2.64977e+08	24.9233	2.01694e+08	200.677	253.951	322.535	1.01581	1.01581	1.60723	1.24578	1.29014	FALSE	FALSE	120.119	205.531	358.078	0.822125	1.21636	2.98102	2.08126	1.43231	FALSE	FALSE	122.922	210.601	367.473	0.842403	1.18708	2.98948	2.03381	1.46989	FALSE	FALSE	128.247	747.269	12380	2.98907	2.98907	96.5324	1.94936	49.5202	FALSE	FALSE	7.76709	109.622	13078.8
PFOA	M8PFOA	250	3	2.60402e+08	25.1645	1.98873e+08	202.895	256.755	326.096	1.02702	1.02702	1.60721	1.23216	1.30438	FALSE	FALSE	117.631	200.829	349.012	0.803314	1.24484	2.96701	2.12529	1.39605	FALSE	FALSE	120.851	206.717	360.032	0.826867	1.20938	2.97913	2.06866	1.44013	FALSE	FALSE	126.454	736.818	12206.9	2.94727	2.94727	96.5324	1.977	48.8276	FALSE	FALSE	7.65847	108.089	12895.9
PFOS	M8PFOS	0.98	1	5.51325e+06	0.0328632	5.4462e+06	0.989804	1.22005	1.49997	1.24495	1.24495	1.51543	0.990095	1.53059	TRUE	FALSE	0.503151	0.826417	1.33585	0.843283	1.18584	2.65496	1.94772	1.36311	FALSE	FALSE	0.532562	0.861658	1.37352	0.879243	1.13734	2.57907	1.84016	1.40155	FALSE	FALSE	0.547769	0.930589	3.46726	0.94958	1.0531	6.32978	1.78907	3.53802	FALSE	FALSE	0.21448	3.28889	353.42
PFOS	M8PFOS	0.98	2	6.32566e+06	0.0325144	6.0792e+06	0.975389	1.20518	1.48514	1.22977	1.22977	1.52262	1.00473	1.51545	FALSE	FALSE	0.595306	0.977424	1.58049	0.997372	1.00264	2.65492	1.64621	1.61275	FALSE	FALSE	0.60884	0.983853	1.56728	1.00393	1.00393	2.57421	1.60962	1.59927	FALSE	FALSE	0.611435	1.03875	3.87025	1.05995	1.05995	6.32978	1.60279	3.94923	FALSE	FALSE	0.239408	3.67115	394.497
PFOS	M8PFOS	0.98	3	8.37321e+06	0.0335674	8.05179e+06	1.01951	1.25013	1.52916	1.27564	1.27564	1.49989	0.961243	1.56037	TRUE	FALSE	0.861477	1.36892	2.14917	1.39686	1.39686	2.49475	1.13758	2.19303	FALSE	FALSE	0.879072	1.37386	2.12318	1.40189	1.40189	2.41525	1.11481	2.16651	FALSE	FALSE	0.809835	1.3758	5.12608	1.40388	1.40388	6.32978	1.21012	5.23069	FALSE	FALSE	0.317092	4.86238	522.504
PFOS	M8PFOS	1.95	1	7.59182e+06	0.0501247	7.34537e+06	1.44938	1.81591	2.26946	0.931235	1.07384	1.56581	1.3454	1.16383	FALSE	FALSE	0.726492	1.12361	1.71901	0.576212	1.73547	2.36618	2.68413	0.881545	FALSE	TRUE	0.746688	1.13729	1.71483	0.583228	1.7146	2.29658	2.61153	0.8794	FALSE	TRUE	0.738784	1.2551	4.67634	0.64364	1.55366	6.32978	2.63947	2.39812	FALSE	FALSE	0.289272	4.43578	476.662
PFOS	M8PFOS	1.95	2	1.05528e+07	0.0498044	1.01812e+07	1.43952	1.80292	2.25244	0.924572	1.08158	1.56472	1.35462	1.1551	FALSE	FALSE	1.02401	1.65878	2.65591	0.850657	1.17556	2.59364	1.90428	1.362	FALSE	FALSE	1.04456	1.66626	2.62912	0.85449	1.17029	2.51697	1.86682	1.34827	FALSE	FALSE	1.02401	1.73965	6.48173	0.892129	1.12091	6.32978	1.90429	3.32396	FALSE	FALSE	0.400951	6.14829	660.687
PFOS	M8PFOS	1.95	3	1.13577e+07	0.0498248	1.09316e+07	1.44014	1.80374	2.25352	0.924996	1.08109	1.56479	1.35403	1.15565	FALSE	FALSE	1.11408	1.80767	2.89995	0.927012	1.07873	2.60299	1.75032	1.48715	FALSE	FALSE	1.13222	1.80914	2.86014	0.927765	1.07786	2.52613	1.72228	1.46674	FALSE	FALSE	1.09948	1.86787	6.95945	0.957881	1.04397	6.32978	1.77357	3.56895	FALSE	FALSE	0.430501	6.60143	709.381
PFOS	M8PFOS	3.9	1	1.90647e+07	0.0896779	1.87007e+07	2.64694	3.26996	4.0332	0.83845	1.19268	1.52372	1.4734	1.03415	FALSE	FALSE	1.94673	3.10913	4.92633	0.797214	1.25437	2.53057	2.00336	1.26316	FALSE	FALSE	2.00629	3.15895	4.93713	0.809986	1.23459	2.46083	1.94389	1.26593	FALSE	FALSE	1.88088	3.19537	11.9056	0.819326	1.22051	6.32978	2.07349	3.05271	FALSE	FALSE	0.736461	11.2931	1213.54
PFOS	M8PFOS	3.9	2	2.05342e+07	0.0894321	1.9703e+07	2.64018	3.26019	4.01944	0.835947	1.19625	1.52241	1.47717	1.03063	FALSE	FALSE	2.1084	3.38256	5.38501	0.867323	1.15297	2.55408	1.84975	1.38077	FALSE	FALSE	2.12056	3.34971	5.253	0.858899	1.16428	2.47717	1.83913	1.34692	FALSE	FALSE	1.98169	3.36664	12.5437	0.863241	1.15843	6.32978	1.96801	3.21633	FALSE	FALSE	0.775935	11.8984	1278.59
PFOS	M8PFOS	3.9	3	2.12264e+07	0.0884319	2.03967e+07	2.61286	3.22048	3.96318	0.825764	1.211	1.5168	1.49262	1.0162	FALSE	FALSE	2.18667	3.51203	5.5981	0.900522	1.11047	2.5601	1.78353	1.43541	FALSE	FALSE	2.20143	3.48222	5.46898	0.892877	1.11997	2.48429	1.77158	1.4023	FALSE	FALSE	2.05146	3.48517	12.9853	0.893633	1.11903	6.32978	1.90108	3.32957	FALSE	FALSE	0.803253	12.3173	1323.6
PFOS	M8PFOS	7.81	1	5.70775e+07	0.198883	5.63796e+07	5.96261	7.42758	9.24487	0.951035	1.05149	1.55047	1.30983	1.18372	FALSE	FALSE	6.50018	10.2106	16.0063	1.30738	1.30738	2.46243	1.2015	2.04946	FALSE	FALSE	6.67481	10.316	15.9137	1.32087	1.32087	2.38415	1.17007	2.03761	FALSE	FALSE	5.67056	9.63355	35.8934	1.23349	1.23349	6.32978	1.37729	4.59583	FALSE	FALSE	2.22031	34.047	3658.64
PFOS	M8PFOS	7.81	2	5.70505e+07	0.19995	5.40365e+07	5.99553	7.47005	9.29959	0.956473	1.04551	1.55109	1.30264	1.19073	FALSE	FALSE	6.49641	10.2053	15.9988	1.3067	1.3067	2.46272	1.2022	2.04851	FALSE	FALSE	6.33922	9.8485	15.2682	1.26101	1.26101	2.40854	1.23201	1.95496	FALSE	FALSE	5.4349	9.23319	34.4017	1.18223	1.18223	6.32978	1.43701	4.40483	FALSE	FALSE	2.12804	32.632	3506.59
PFOS	M8PFOS	7.81	3	6.35331e+07	0.192594	6.16458e+07	5.77197	7.17761	8.91801	0.919028	1.08811	1.54506	1.35309	1.14187	FALSE	FALSE	7.43751	11.4915	17.7303	1.47139	1.47139	2.3839	1.05008	2.2702	FALSE	FALSE	7.46199	11.3718	17.3067	1.45606	1.45606	2.31932	1.04664	2.21597	FALSE	FALSE	6.20023	10.5334	39.2461	1.3487	1.3487	6.32978	1.25963	5.0251	FALSE	FALSE	2.42771	37.2271	4000.38
PFOS	M8PFOS	15.63	1	9.61362e+07	0.41181	9.40835e+07	12.5483	15.628	19.4636	0.999874	1.00013	1.5511	1.24559	1.24527	FALSE	FALSE	11.118	17.6454	28.0213	1.12894	1.12894	2.52036	1.40583	1.79279	FALSE	FALSE	11.2111	17.5407	27.4582	1.12225	1.12225	2.4492	1.39416	1.75676	FALSE	FALSE	9.46276	16.076	59.8972	1.02853	1.02853	6.32978	1.65174	3.83219	FALSE	FALSE	3.70515	56.8159	6105.35
PFOS	M8PFOS	15.63	2	1.02276e+08	0.40728	9.61813e+07	12.4029	15.4462	19.2359	0.988238	1.0119	1.55092	1.26019	1.23071	FALSE	FALSE	11.9535	18.8917	29.8836	1.20868	1.20868	2.49999	1.30757	1.91194	FALSE	FALSE	11.4984	17.9677	28.0942	1.14957	1.14957	2.4433	1.35931	1.79745	FALSE	FALSE	9.67375	16.4344	61.2327	1.05147	1.05147	6.32978	1.61571	3.91764	FALSE	FALSE	3.78777	58.0827	6241.48
PFOS	M8PFOS	15.63	3	1.13146e+08	0.396927	1.11096e+08	12.0761	15.031	18.7081	0.961674	1.03985	1.54919	1.29429	1.19694	FALSE	FALSE	13.5069	21.1166	33.0577	1.35103	1.35103	2.44746	1.15718	2.11501	FALSE	FALSE	13.6465	21.027	32.4393	1.3453	1.3453	2.37711	1.14535	2.07545	FALSE	FALSE	11.1739	18.9829	70.728	1.21452	1.21452	6.32978	1.3988	4.52515	FALSE	FALSE	4.37514	67.0896	7209.35
PFOS	M8PFOS	31.25	1	1.7688e+08	0.866335	1.74997e+08	26.891	33.444	41.6287	1.07021	1.07021	1.54805	1.1621	1.33212	FALSE	FALSE	21.1672	33.6627	53.7405	1.07721	1.07721	2.53886	1.47634	1.7197	FALSE	FALSE	21.4496	33.6225	52.8933	1.07592	1.07592	2.46594	1.45691	1.69259	FALSE	FALSE	17.6009	29.9015	111.41	0.95685	1.0451	6.32978	1.77548	3.5651	FALSE	FALSE	6.89163	105.678	11356
PFOS	M8PFOS	31.25	2	1.81727e+08	0.863265	1.79162e+08	26.7844	33.3178	41.4793	1.06617	1.06617	1.54864	1.16672	1.32734	FALSE	FALSE	21.8308	34.6884	55.3378	1.11003	1.11003	2.53485	1.43147	1.77081	FALSE	FALSE	22.0272	34.5025	54.2436	1.10408	1.10408	2.46258	1.4187	1.7358	FALSE	FALSE	18.0198	30.6132	114.061	0.979623	1.0208	6.32978	1.73421	3.64995	FALSE	FALSE	7.05565	108.193	11626.3
PFOS	M8PFOS	31.25	3	1.8818e+08	0.855891	1.84369e+08	26.5298	33.0146	41.1186	1.05647	1.05647	1.5499	1.17792	1.31579	FALSE	FALSE	22.7303	36.0597	57.4417	1.15391	1.15391	2.5271	1.37482	1.83814	FALSE	FALSE	22.7602	35.6063	55.9158	1.1394	1.1394	2.45673	1.37301	1.78931	FALSE	FALSE	18.5436	31.5031	117.377	1.0081	1.0081	6.32978	1.68522	3.75605	FALSE	FALSE	7.26075	111.338	11964.3
PFOS	M8PFOS	62.5	1	2.39728e+08	1.72622	2.41287e+08	54.325	67.6456	84.3703	1.08233	1.08233	1.55307	1.15048	1.34992	FALSE	FALSE	29.2134	45.5438	71.3612	0.7287	1.37231	2.44276	2.13943	1.14178	FALSE	FALSE	30.0215	46.1953	71.4245	0.739124	1.35295	2.37911	2.08184	1.14279	FALSE	FALSE	24.2683	41.2286	153.613	0.659658	1.51594	6.32978	2.57538	2.4578	FALSE	FALSE	9.50226	145.71	15657.8
PFOS	M8PFOS	62.5	2	2.53522e+08	1.71764	2.51146e+08	54.0158	67.2805	83.9396	1.07649	1.07649	1.55398	1.15707	1.34303	FALSE	FALSE	30.8628	48.4836	76.5843	0.775737	1.2891	2.48144	2.02509	1.22535	FALSE	FALSE	31.2107	48.2882	75.0928	0.772611	1.29431	2.406	2.00252	1.20148	FALSE	FALSE	25.2599	42.9132	159.889	0.686611	1.45643	6.32978	2.47428	2.55823	FALSE	FALSE	9.89053	151.664	16297.6
PFOS	M8PFOS	62.5	3	2.56867e+08	1.72046	2.52365e+08	54.1171	67.4003	84.0812	1.07841	1.07841	1.55369	1.1549	1.3453	FALSE	FALSE	31.2703	49.2003	77.8458	0.787205	1.27032	2.48945	1.9987	1.24553	FALSE	FALSE	31.3595	48.5477	75.5448	0.776764	1.28739	2.409	1.99302	1.20872	FALSE	FALSE	25.3824	43.1215	160.665	0.689943	1.44939	6.32978	2.46233	2.57064	FALSE	FALSE	9.93852	152.4	16376.7
PFOS	M8PFOS	125	1	6.50516e+08	3.08719	6.6184e+08	97.1079	121.437	152.228	0.9715	1.02934	1.56762	1.28723	1.21782	FALSE	FALSE	83.8858	134.573	218.348	1.07658	1.07658	2.60292	1.49012	1.74679	FALSE	FALSE	86.4199	136.602	218.245	1.09281	1.09281	2.5254	1.44643	1.74596	FALSE	FALSE	66.5667	113.088	421.352	0.904705	1.10533	6.32978	1.87782	3.37082	FALSE	FALSE	26.0643	399.677	42948.7
PFOS	M8PFOS	125	2	6.71862e+08	3.07722	6.67989e+08	96.7705	121.001	151.661	0.968006	1.03305	1.56722	1.29172	1.21329	FALSE	FALSE	87.1525	139.744	226.66	1.11795	1.11795	2.60073	1.43427	1.81328	FALSE	FALSE	87.3628	138.069	220.562	1.10456	1.10456	2.52467	1.43081	1.7645	FALSE	FALSE	67.1852	114.139	425.267	0.913111	1.09516	6.32978	1.86053	3.40214	FALSE	FALSE	26.3064	403.391	43347.8
PFOS	M8PFOS	125	3	7.08857e+08	3.05483	7.17335e+08	96.0165	120.02	150.382	0.960161	1.04149	1.56621	1.30186	1.20306	FALSE	FALSE	92.9802	148.794	240.908	1.19035	1.19035	2.59095	1.34437	1.92726	FALSE	FALSE	95.1393	149.95	238.942	1.1996	1.1996	2.5115	1.31386	1.91154	FALSE	FALSE	72.1483	122.571	456.683	0.980565	1.01982	6.32978	1.73254	3.65346	FALSE	FALSE	28.2498	433.19	46550
PFOS	M8PFOS	250	1	9.99096e+08	6.45993	1.02778e+09	206.525	259.589	327.412	1.03836	1.03836	1.58534	1.21051	1.30965	FALSE	FALSE	128.924	205.961	333.561	0.823843	1.21382	2.58727	1.93913	1.33424	FALSE	FALSE	133.613	210.766	336.83	0.843062	1.18615	2.52094	1.87108	1.34732	FALSE	FALSE	103.372	175.615	654.322	0.702462	1.42357	6.32978	2.41845	2.61729	FALSE	FALSE	40.4754	620.661	66695.4
PFOS	M8PFOS	250	2	1.06444e+09	6.37306	1.09096e+09	203.258	255.517	322.315	1.02207	1.02207	1.58574	1.22997	1.28926	FALSE	FALSE	138.249	222.263	362.513	0.889051	1.12479	2.62218	1.80833	1.45005	FALSE	FALSE	142.675	226.29	363.841	0.905161	1.10478	2.55015	1.75224	1.45537	FALSE	FALSE	109.727	186.412	694.548	0.745648	1.34112	6.32978	2.27838	2.77819	FALSE	FALSE	42.9638	658.819	70795.7
PFOS	M8PFOS	250	3	1.11092e+09	6.25174	1.13244e+09	198.778	249.851	315.117	0.999403	1.0006	1.58527	1.25769	1.26047	FALSE	FALSE	145.117	234.033	383.064	0.93613	1.06823	2.6397	1.72275	1.53226	FALSE	FALSE	148.816	236.616	381.514	0.946464	1.05656	2.56366	1.67992	1.52606	FALSE	FALSE	113.899	193.5	720.957	0.774	1.29199	6.32978	2.19492	2.88383	FALSE	FALSE	44.5974	683.869	73487.6
PFOSA	M8PFOSA	1.95	1	8.35429e+06	0.0858744	7.79467e+06	2.35444	3.08072	4.01165	1.57986	1.57986	1.70387	0.828222	2.05726	TRUE	FALSE	1.24114	1.85522	2.73802	0.951393	1.05109	2.20605	1.57113	1.40411	FALSE	FALSE	1.10227	1.68991	2.5529	0.866623	1.1539	2.31603	1.76907	1.30918	FALSE	FALSE	1.79589	4.48243	8.56094	2.29868	2.29868	4.76695	1.08581	4.39022	FALSE	FALSE	0.303121	4.691	509.498
PFOSA	M8PFOSA	1.95	2	9.72012e+06	0.0711685	9.241e+06	1.78166	2.47357	3.40759	1.2685	1.2685	1.91259	1.09448	1.74748	FALSE	FALSE	1.51758	2.2432	3.27834	1.15036	1.15036	2.16024	1.28494	1.6812	FALSE	FALSE	1.36798	2.08915	3.14741	1.07136	1.07136	2.30077	1.42546	1.61405	FALSE	FALSE	2.12913	5.31416	10.1495	2.72521	2.72521	4.76695	0.915867	5.20485	TRUE	FALSE	0.359366	5.56143	604.037
PFOSA	M8PFOSA	1.95	3	9.72805e+06	0.0763615	1.20688e+07	1.96955	2.687	3.64107	1.37795	1.37795	1.84869	0.990076	1.86722	TRUE	FALSE	1.5193	2.24548	3.28134	1.15153	1.15153	2.15978	1.28349	1.68274	FALSE	FALSE	1.99493	2.89295	4.15602	1.48356	1.48356	2.08329	0.977476	2.13129	TRUE	FALSE	2.78065	6.94031	13.2552	3.55913	3.55913	4.76695	0.701275	6.79755	TRUE	FALSE	0.469333	7.26325	788.875
PFOSA	M8PFOSA	3.9	1	1.21031e+07	0.0954365	1.13097e+07	2.28256	3.18584	4.41624	0.816882	1.22417	1.93478	1.70861	1.13237	FALSE	FALSE	1.88042	2.6893	3.81386	0.689564	1.45019	2.0282	2.07401	0.977912	FALSE	TRUE	1.69784	2.44825	3.49823	0.627756	1.59298	2.06039	2.29703	0.896982	FALSE	TRUE	2.60577	6.50382	12.4216	1.66765	1.66765	4.76695	1.49668	3.18502	FALSE	FALSE	0.439816	6.80645	739.261
PFOSA	M8PFOSA	3.9	2	1.32648e+07	0.0945966	1.26505e+07	2.262	3.15355	4.36657	0.808602	1.2367	1.9304	1.72414	1.11963	FALSE	FALSE	2.06425	3.00591	4.33841	0.770747	1.29744	2.10169	1.88931	1.11241	FALSE	FALSE	1.89071	2.80186	4.11077	0.718426	1.39193	2.17419	2.06271	1.05404	FALSE	FALSE	2.91469	7.27486	13.8942	1.86535	1.86535	4.76695	1.33805	3.56261	FALSE	FALSE	0.491957	7.61336	826.901
PFOSA	M8PFOSA	3.9	3	1.33933e+07	0.0933023	1.71285e+07	2.23063	3.10384	4.28961	0.795856	1.25651	1.92305	1.74838	1.0999	FALSE	FALSE	2.08551	3.04118	4.39541	0.779789	1.2824	2.10759	1.87004	1.12703	FALSE	FALSE	2.6576	4.0153	6.00992	1.02957	1.02957	2.26141	1.46749	1.54101	FALSE	FALSE	3.94642	9.85	18.8124	2.52564	2.52564	4.76695	0.988237	4.82369	TRUE	FALSE	0.666099	10.3083	1119.61
PFOSA	M8PFOSA	7.81	1	3.67688e+07	0.194867	3.46355e+07	4.84517	6.73871	9.33328	0.862831	1.15898	1.9263	1.61191	1.19504	FALSE	FALSE	6.51495	9.40865	13.5358	1.20469	1.20469	2.07765	1.19878	1.73313	FALSE	FALSE	5.72545	8.5503	12.7051	1.09479	1.09479	2.21905	1.36408	1.62677	FALSE	FALSE	7.98004	19.9176	38.0404	2.55027	2.55027	4.76695	0.978692	4.87073	TRUE	FALSE	1.34691	20.8444	2263.95
PFOSA	M8PFOSA	7.81	2	3.73817e+07	0.194556	3.60655e+07	4.83733	6.72684	9.31549	0.861311	1.16102	1.92575	1.61453	1.19276	FALSE	FALSE	6.65521	9.58839	13.7634	1.22771	1.22771	2.06806	1.17352	1.76227	FALSE	FALSE	6.01474	8.95134	13.2591	1.14614	1.14614	2.20444	1.29848	1.69771	FALSE	FALSE	8.3095	20.7399	39.611	2.65556	2.65556	4.76695	0.939888	5.07183	TRUE	FALSE	1.40252	21.705	2357.42
PFOSA	M8PFOSA	7.81	3	3.60538e+07	0.193147	3.49871e+07	4.80184	6.67294	9.23449	0.85441	1.1704	1.92311	1.62646	1.18239	FALSE	FALSE	6.35381	9.19935	13.2665	1.17789	1.17789	2.08796	1.22918	1.69865	FALSE	FALSE	5.79579	8.64877	12.8426	1.1074	1.1074	2.21584	1.34753	1.64437	FALSE	FALSE	8.06105	20.1198	38.4266	2.57616	2.57616	4.76695	0.968857	4.92018	TRUE	FALSE	1.36059	21.056	2286.93
PFOSA	M8PFOSA	15.63	1	6.45081e+07	0.403236	6.14795e+07	10.349	14.3809	19.9534	0.920084	1.08686	1.92805	1.51029	1.27661	FALSE	FALSE	11.8509	17.1927	24.9133	1.09998	1.09998	2.10223	1.31889	1.59394	FALSE	FALSE	10.5425	15.7178	23.3918	1.00562	1.00562	2.21881	1.48257	1.4966	FALSE	FALSE	14.1649	35.3547	67.5234	2.26197	2.26197	4.76695	1.10343	4.32012	FALSE	FALSE	2.39083	36.9997	4018.61
PFOSA	M8PFOSA	15.63	2	6.65636e+07	0.402036	6.44659e+07	10.3172	14.3345	19.8858	0.917117	1.09037	1.92743	1.51494	1.27228	FALSE	FALSE	12.3093	17.814	25.7548	1.13973	1.13973	2.0923	1.26977	1.64778	FALSE	FALSE	11.1307	16.5739	24.6417	1.06039	1.06039	2.21385	1.40423	1.57657	FALSE	FALSE	14.853	37.072	70.8034	2.37185	2.37185	4.76695	1.05231	4.52997	FALSE	FALSE	2.50697	38.797	4213.81
PFOSA	M8PFOSA	15.63	3	6.74725e+07	0.389239	6.70545e+07	9.98296	13.8409	19.1587	0.885534	1.12926	1.91914	1.56567	1.22576	FALSE	FALSE	12.5157	18.0895	26.1215	1.15736	1.15736	2.0871	1.24883	1.67124	FALSE	FALSE	11.6563	17.3193	25.7008	1.10808	1.10808	2.20489	1.34091	1.64433	FALSE	FALSE	15.4494	38.5606	73.6464	2.46709	2.46709	4.76695	1.01169	4.71186	FALSE	FALSE	2.60763	40.3548	4383.01
PFOSA	M8PFOSA	31.25	1	1.13276e+08	0.873878	1.10646e+08	23.1497	32.1771	44.7851	1.02967	1.02967	1.93459	1.34991	1.43312	FALSE	FALSE	21.702	31.5319	45.8897	1.00902	1.00902	2.11453	1.43996	1.46847	FALSE	FALSE	19.7662	29.3851	43.7506	0.940324	1.06346	2.21341	1.58098	1.40002	FALSE	FALSE	25.4928	63.6282	121.523	2.0361	2.0361	4.76695	1.22584	3.88873	FALSE	FALSE	4.30281	66.5889	7232.34
PFOSA	M8PFOSA	31.25	2	1.18466e+08	0.869587	1.17071e+08	23.0249	32.0061	44.5497	1.02419	1.02419	1.93485	1.35723	1.42559	FALSE	FALSE	22.852	33.1747	48.2501	1.06159	1.06159	2.11142	1.36749	1.544	FALSE	FALSE	21.0309	31.2996	46.6674	1.00159	1.00159	2.219	1.48591	1.49336	FALSE	FALSE	26.9732	67.3232	128.58	2.15434	2.15434	4.76695	1.15856	4.11455	FALSE	FALSE	4.55268	70.4557	7652.33
PFOSA	M8PFOSA	31.25	3	1.17258e+08	0.862128	1.54222e+08	22.8091	31.709	44.1389	1.01469	1.01469	1.93514	1.37007	1.41245	FALSE	FALSE	22.5809	32.7915	47.7056	1.04933	1.04933	2.11266	1.38391	1.52658	FALSE	FALSE	29.3578	42.6254	62.0727	1.36401	1.36401	2.11435	1.06445	1.98633	FALSE	FALSE	35.5328	88.6875	169.383	2.838	2.838	4.76695	0.879469	5.42026	TRUE	FALSE	5.99743	92.8142	10080.7
PFOSA	M8PFOSA	62.5	1	1.61969e+08	1.75355	1.5972e+08	47.6468	66.3074	92.6458	1.06092	1.06092	1.94443	1.31174	1.48233	FALSE	FALSE	32.3578	45.6529	64.6004	0.730447	1.36903	1.99644	1.93153	1.03361	FALSE	FALSE	29.9336	42.7594	61.2576	0.68415	1.46167	2.04645	2.08795	0.980121	FALSE	TRUE	36.7995	91.849	175.421	1.46958	1.46958	4.76695	1.69839	2.80674	FALSE	FALSE	6.21122	96.1228	10440.1
PFOSA	M8PFOSA	62.5	2	1.77697e+08	1.75077	1.95768e+08	47.5614	66.1916	92.4877	1.05907	1.05907	1.9446	1.31409	1.4798	FALSE	FALSE	35.3693	50.7501	73.0876	0.812001	1.23153	2.06641	1.76707	1.1694	FALSE	FALSE	36.3519	53.7835	79.9421	0.860536	1.16207	2.19912	1.7193	1.27907	FALSE	FALSE	45.1051	112.579	215.014	1.80127	1.80127	4.76695	1.38565	3.44022	FALSE	FALSE	7.61308	117.818	12796.4
PFOSA	M8PFOSA	62.5	3	1.77269e+08	1.76563	2.20001e+08	48.0193	66.8114	93.3315	1.06898	1.06898	1.94362	1.30156	1.4933	FALSE	FALSE	35.2843	50.6103	72.8594	0.809764	1.23493	2.06493	1.77133	1.16575	FALSE	FALSE	41.2022	61.3948	91.9834	0.982317	1.018	2.23249	1.51691	1.47173	FALSE	FALSE	50.6884	126.515	241.629	2.02424	2.02424	4.76695	1.23302	3.86606	FALSE	FALSE	8.55546	132.402	14380.4
PFOSA	M8PFOSA	125	1	4.5447e+08	3.20188	4.57511e+08	88.0006	123.024	173.107	0.98419	1.01606	1.96711	1.42044	1.38485	FALSE	FALSE	98.7305	143.999	211.907	1.152	1.152	2.14631	1.26607	1.69525	FALSE	FALSE	90.4677	135.525	205.054	1.0842	1.0842	2.2666	1.38171	1.64043	FALSE	FALSE	105.411	263.098	502.488	2.10478	2.10478	4.76695	1.18584	4.0199	FALSE	FALSE	17.7918	275.34	29905.2
PFOSA	M8PFOSA	125	2	4.72632e+08	3.20828	4.84367e+08	88.1958	123.304	173.513	0.986432	1.01375	1.96736	1.4173	1.3881	FALSE	FALSE	103.833	150.956	221.44	1.20765	1.20765	2.13266	1.20386	1.77152	FALSE	FALSE	97.0282	145.001	218.905	1.16001	1.16001	2.2561	1.28829	1.75124	FALSE	FALSE	111.598	278.542	531.984	2.22834	2.22834	4.76695	1.12009	4.25587	FALSE	FALSE	18.8362	291.503	31660.6
PFOSA	M8PFOSA	125	3	4.29015e+08	3.25804	4.60785e+08	89.7227	125.483	176.655	1.00387	1.00387	1.9689	1.39318	1.41324	FALSE	FALSE	91.8995	134.376	198.213	1.07501	1.07501	2.15685	1.36018	1.58571	FALSE	FALSE	91.2502	136.673	206.76	1.09338	1.09338	2.26586	1.36986	1.65408	FALSE	FALSE	106.165	264.981	506.083	2.11985	2.11985	4.76695	1.17741	4.04867	FALSE	FALSE	17.9191	277.31	30119.2
PFOSA	M8PFOSA	250	1	8.05101e+08	6.78339	8.46943e+08	192.27	271.019	385.845	1.08408	1.08408	2.00679	1.30026	1.54338	FALSE	FALSE	180.532	266.435	398.274	1.06574	1.06574	2.20612	1.3848	1.5931	FALSE	FALSE	172.919	261.58	401.441	1.04632	1.04632	2.32155	1.44576	1.60576	FALSE	FALSE	195.136	487.046	930.204	1.94818	1.94818	4.76695	1.28116	3.72081	FALSE	FALSE	32.9361	509.709	55360.4
PFOSA	M8PFOSA	250	2	8.12722e+08	6.65517	8.28164e+08	187.826	264.84	377.152	1.05936	1.05936	2.00799	1.33102	1.50861	FALSE	FALSE	182.711	269.631	403.038	1.07852	1.07852	2.20588	1.36828	1.61215	FALSE	FALSE	168.231	254.377	390.154	1.01751	1.01751	2.31915	1.48605	1.56061	FALSE	FALSE	190.809	476.247	909.578	1.90499	1.90499	4.76695	1.31021	3.63831	FALSE	FALSE	32.2058	498.407	54132.9
PFOSA	M8PFOSA	250	3	6.42423e+08	6.75789	7.25486e+08	191.379	269.787	384.122	1.07915	1.07915	2.00713	1.30631	1.53649	FALSE	FALSE	138.783	200.901	293.883	0.803604	1.24439	2.11756	1.80137	1.17553	FALSE	FALSE	144.275	215.991	327.528	0.863963	1.15746	2.27016	1.7328	1.31011	FALSE	FALSE	167.152	417.201	796.807	1.6688	1.6688	4.76695	1.49564	3.18723	FALSE	FALSE	28.2129	436.614	47421.4
PFPeA	M5PFPeA	0.98	1	29913.1	0.0349272	26360.7	0.796702	0.989969	1.22647	1.01017	1.01017	1.53943	1.23007	1.2515	FALSE	FALSE	0.368486	0.701446	1.29875	0.715761	1.39711	3.52456	2.65953	1.32525	FALSE	FALSE	0.368529	0.729599	1.40056	0.744488	1.3432	3.80039	2.65922	1.42914	FALSE	FALSE	0.0136036	0.0988388	1.61803	0.100856	9.91513	118.941	72.0397	1.65105	FALSE	FALSE	0.00108225	0.01396	1.70799
PFPeA	M5PFPeA	0.98	2	44798.3	0.0456352	32328.6	1.12886	1.33595	1.57844	1.36321	1.36321	1.39826	0.868131	1.61066	TRUE	FALSE	0.585642	1.10728	2.04364	1.12988	1.12988	3.48958	1.67338	2.08535	FALSE	FALSE	0.467816	0.9261	1.78082	0.945	1.0582	3.80667	2.09484	1.81717	FALSE	FALSE	0.0166834	0.121215	1.98434	0.123689	8.08478	118.941	58.741	2.02484	FALSE	FALSE	0.00132726	0.0171204	2.09466
PFPeA	M5PFPeA	0.98	3	47803.7	0.0416444	42992.6	0.992151	1.2065	1.46382	1.23112	1.23112	1.4754	0.987753	1.49369	TRUE	FALSE	0.633634	1.19014	2.18429	1.21443	1.21443	3.44724	1.54663	2.22887	FALSE	FALSE	0.665636	1.28453	2.41873	1.31074	1.31074	3.63372	1.47228	2.4681	FALSE	FALSE	0.0221866	0.1612	2.6389	0.16449	6.07941	118.941	44.1707	2.69275	FALSE	FALSE	0.00176507	0.0227678	2.78562
PFPeA	M5PFPeA	1.95	1	51032.3	0.0704143	39760.8	1.60347	1.98224	2.44527	1.01653	1.01653	1.52498	1.21611	1.25398	FALSE	FALSE	0.643273	1.18014	2.12102	0.605199	1.65235	3.29724	3.03137	1.0877	FALSE	FALSE	0.575106	1.08425	1.99768	0.556023	1.79849	3.47359	3.39068	1.02445	FALSE	FALSE	0.0205189	0.149082	2.44053	0.0764525	13.08	118.941	95.0345	1.25156	FALSE	FALSE	0.00163239	0.0210563	2.57622
PFPeA	M5PFPeA	1.95	2	67744.6	0.0614742	57601.4	1.3913	1.71012	2.0975	0.876982	1.14027	1.50759	1.40157	1.07564	FALSE	FALSE	0.857807	1.60859	2.95711	0.824917	1.21224	3.44729	2.27324	1.51647	FALSE	FALSE	0.847145	1.64641	3.1302	0.844311	1.1844	3.695	2.30185	1.60523	FALSE	FALSE	0.0297256	0.215975	3.5356	0.110757	9.02881	118.941	65.5999	1.81313	FALSE	FALSE	0.00236484	0.0305043	3.73217
PFPeA	M5PFPeA	1.95	3	69900.8	0.0630249	63448.9	1.42606	1.75722	2.16061	0.90114	1.10971	1.51509	1.36741	1.108	FALSE	FALSE	0.886942	1.66418	3.06171	0.853426	1.17175	3.45199	2.19857	1.57011	FALSE	FALSE	0.943868	1.83344	3.48716	0.940228	1.06357	3.69454	2.06597	1.78829	FALSE	FALSE	0.0327433	0.237901	3.89452	0.122	8.1967	118.941	59.5542	1.99719	FALSE	FALSE	0.00260492	0.033601	4.11104
PFPeA	M5PFPeA	3.9	1	152185	0.124691	120939	2.82301	3.45991	4.23447	0.887155	1.1272	1.49998	1.38151	1.08576	FALSE	FALSE	1.94783	3.60621	6.59327	0.924669	1.08147	3.38493	2.00223	1.69058	FALSE	FALSE	1.83499	3.51488	6.63788	0.901251	1.10957	3.61739	2.12535	1.70202	FALSE	FALSE	0.0624114	0.453458	7.42327	0.116271	8.60057	118.941	62.4886	1.9034	FALSE	FALSE	0.00496519	0.0640462	7.83599
PFPeA	M5PFPeA	3.9	2	148279	0.120234	105553	2.72871	3.3293	4.05642	0.853666	1.17142	1.48657	1.42925	1.04011	FALSE	FALSE	1.89569	3.50939	6.41441	0.899843	1.11131	3.38368	2.0573	1.64472	FALSE	FALSE	1.58984	3.03445	5.70407	0.778063	1.28524	3.58783	2.45308	1.46258	FALSE	FALSE	0.0544713	0.395768	6.47887	0.101479	9.85425	118.941	71.5973	1.66125	FALSE	FALSE	0.0043335	0.0558982	6.83908
PFPeA	M5PFPeA	3.9	3	154598	0.125721	166914	2.84532	3.49012	4.27494	0.894903	1.11744	1.50245	1.37067	1.09614	FALSE	FALSE	1.98025	3.66603	6.70313	0.940007	1.06382	3.38499	1.96945	1.71875	FALSE	FALSE	2.63191	4.96429	9.26436	1.2729	1.2729	3.52002	1.48182	2.37548	FALSE	FALSE	0.086137	0.625839	10.2452	0.160472	6.23163	118.941	45.2767	2.62698	FALSE	FALSE	0.00685269	0.0883933	10.8148
PFPeA	M5PFPeA	7.81	1	511774	0.268622	356702	6.0527	7.43564	9.12796	0.952067	1.05035	1.50808	1.29033	1.16875	FALSE	FALSE	6.84467	12.123	21.4279	1.55224	1.55224	3.1306	1.14103	2.74365	FALSE	FALSE	5.73872	10.6831	19.8182	1.36788	1.36788	3.45343	1.36093	2.53755	FALSE	FALSE	0.184079	1.33745	21.8945	0.171248	5.83949	118.941	42.4275	2.80339	FALSE	FALSE	0.0146445	0.1889	23.1118
PFPeA	M5PFPeA	7.81	2	530437	0.266269	371265	6.00018	7.36825	9.04166	0.943438	1.05995	1.5069	1.30163	1.1577	FALSE	FALSE	7.13882	12.5731	22.1054	1.60987	1.60987	3.0965	1.09402	2.83039	FALSE	FALSE	6.01239	11.1414	20.582	1.42655	1.42655	3.42327	1.29898	2.63534	FALSE	FALSE	0.191594	1.39205	22.7884	0.178239	5.61043	118.941	40.7633	2.91785	FALSE	FALSE	0.0152424	0.196613	24.0553
PFPeA	M5PFPeA	7.81	3	545533	0.272889	441250	6.14904	7.5579	9.28294	0.96772	1.03336	1.50966	1.27012	1.1886	FALSE	FALSE	7.38035	12.9372	22.6434	1.65649	1.65649	3.06807	1.05822	2.89929	FALSE	FALSE	7.39438	13.3511	24.072	1.70949	1.70949	3.25544	1.05621	3.0822	FALSE	FALSE	0.227711	1.65446	27.0841	0.211839	4.72058	118.941	34.2979	3.46788	FALSE	FALSE	0.0181157	0.233675	28.5899
PFPeA	M5PFPeA	15.63	1	811075	0.536288	583322	12.0188	14.7423	18.0819	0.943206	1.06021	1.50447	1.30046	1.15687	FALSE	FALSE	10.3899	18.8557	34.2707	1.20638	1.20638	3.29847	1.50435	2.19262	FALSE	FALSE	9.2479	17.4087	32.8024	1.1138	1.1138	3.54701	1.69011	2.09868	FALSE	FALSE	0.301028	2.18715	35.8045	0.139933	7.14627	118.941	51.9221	2.29076	FALSE	FALSE	0.0239485	0.308913	37.7951
PFPeA	M5PFPeA	15.63	2	841065	0.549604	693079	12.3136	15.1188	18.5625	0.967293	1.03381	1.50748	1.26933	1.18762	FALSE	FALSE	10.8073	19.5666	35.4881	1.25186	1.25186	3.28371	1.44624	2.27051	FALSE	FALSE	11.2011	20.8602	38.9458	1.33463	1.33463	3.47696	1.3954	2.49174	FALSE	FALSE	0.357668	2.59869	42.5414	0.166263	6.01458	118.941	43.6997	2.72178	FALSE	FALSE	0.0284546	0.367037	44.9066
PFPeA	M5PFPeA	15.63	3	895345	0.555204	768133	12.4395	15.2772	18.7618	0.977427	1.02309	1.50824	1.25648	1.20037	FALSE	FALSE	11.5773	20.8546	37.6505	1.33427	1.33427	3.25211	1.35006	2.40886	FALSE	FALSE	12.6134	23.2364	42.9479	1.48665	1.48665	3.40494	1.23916	2.74778	FALSE	FALSE	0.396401	2.8801	47.1483	0.184268	5.42689	118.941	39.4298	3.01653	FALSE	FALSE	0.031536	0.406784	49.7696
PFPeA	M5PFPeA	31.25	1	1.34579e+06	1.19758	967859	26.7162	32.7976	40.2925	1.04952	1.04952	1.50817	1.1697	1.28936	FALSE	FALSE	16.8724	30.7613	56.4044	0.984362	1.01589	3.343	1.85214	1.80494	FALSE	FALSE	15.321	28.8219	54.532	0.922302	1.08424	3.55929	2.03968	1.74502	FALSE	FALSE	0.499471	3.62897	59.4075	0.116127	8.61127	118.941	62.5662	1.90104	FALSE	FALSE	0.0397357	0.512554	62.7104
PFPeA	M5PFPeA	31.25	2	1.3558e+06	1.21144	1.10847e+06	27.0505	33.1907	40.7544	1.0621	1.0621	1.5066	1.15524	1.30414	FALSE	FALSE	16.9998	30.9956	56.8416	0.99186	1.00821	3.34367	1.83826	1.81893	FALSE	FALSE	17.6576	33.2566	63.0794	1.06421	1.06421	3.57237	1.76978	2.01854	FALSE	FALSE	0.572033	4.15618	68.0381	0.132998	7.51893	118.941	54.6297	2.17722	FALSE	FALSE	0.0455085	0.587017	71.8209
PFPeA	M5PFPeA	31.25	3	1.28593e+06	1.23189	1.09312e+06	27.5503	33.7708	41.4262	1.08066	1.08066	1.50366	1.13429	1.32564	FALSE	FALSE	16.1164	29.36	53.7716	0.939519	1.06437	3.33645	1.93902	1.72069	FALSE	FALSE	17.3972	32.7706	62.1579	1.04866	1.04866	3.57287	1.79627	1.98905	FALSE	FALSE	0.564114	4.09864	67.0962	0.131156	7.62448	118.941	55.3966	2.14708	FALSE	FALSE	0.0448785	0.57889	70.8266
PFPeA	M5PFPeA	62.5	1	1.62576e+06	2.47342	1.1641e+06	54.8991	67.4201	82.9155	1.07872	1.07872	1.51033	1.13845	1.32665	FALSE	FALSE	20.7936	36.0322	62.8229	0.576516	1.73456	3.02126	3.00573	1.00517	FALSE	FALSE	19.0643	33.7971	60.2868	0.540753	1.84927	3.16228	3.27837	0.964589	FALSE	TRUE	0.600745	4.36479	71.4532	0.0698366	14.3191	118.941	104.038	1.14325	FALSE	FALSE	0.0477927	0.616481	75.4258
PFPeA	M5PFPeA	62.5	2	1.7168e+06	2.61726	1.2781e+06	58.5738	71.5672	87.5665	1.14508	1.14508	1.49498	1.06703	1.40106	FALSE	FALSE	21.774	38.104	67.1332	0.609663	1.64025	3.08318	2.8704	1.07413	FALSE	FALSE	20.6656	37.2963	67.8076	0.59674	1.67577	3.28118	3.02435	1.08492	FALSE	FALSE	0.659573	4.79221	78.4503	0.0766754	13.042	118.941	94.7582	1.2552	FALSE	FALSE	0.0524728	0.67685	82.8119
PFPeA	M5PFPeA	62.5	3	1.75257e+06	2.47488	1.28871e+06	54.9354	67.4623	82.9643	1.0794	1.0794	1.51022	1.1377	1.32743	FALSE	FALSE	22.1639	38.9199	68.823	0.622718	1.60586	3.10518	2.8199	1.10117	FALSE	FALSE	20.8173	37.6235	68.5072	0.601976	1.6612	3.29088	3.00232	1.09611	FALSE	FALSE	0.66505	4.832	79.1017	0.077312	12.9346	118.941	93.9779	1.26563	FALSE	FALSE	0.0529085	0.68247	83.4995
PFPeA	M5PFPeA	125	1	6.57017e+06	4.5079	4.69079e+06	98.3462	121.269	149.849	0.970151	1.03077	1.52369	1.27102	1.1988	FALSE	FALSE	80.5921	148.232	278.073	1.18585	1.18585	3.45037	1.55102	2.22458	FALSE	FALSE	75.88	144.315	280.509	1.15452	1.15452	3.69674	1.64734	2.24407	FALSE	FALSE	2.42072	17.588	287.922	0.140704	7.10711	118.941	51.6376	2.30338	FALSE	FALSE	0.192582	2.48413	303.93
PFPeA	M5PFPeA	125	2	6.71135e+06	4.42439	5.25012e+06	96.4604	118.839	146.713	0.950714	1.05184	1.52097	1.29587	1.17371	FALSE	FALSE	82.5196	151.69	284.435	1.21352	1.21352	3.44688	1.51479	2.27548	FALSE	FALSE	86.3603	163.678	317.304	1.30942	1.30942	3.67418	1.44742	2.53843	FALSE	FALSE	2.70936	19.6852	322.254	0.157482	6.34994	118.941	46.1363	2.57803	FALSE	FALSE	0.215545	2.78033	340.171
PFPeA	M5PFPeA	125	3	6.56672e+06	4.52824	4.7396e+06	98.8112	121.862	150.607	0.974894	1.02575	1.52419	1.26504	1.20486	FALSE	FALSE	80.5452	148.148	277.917	1.18518	1.18518	3.45045	1.55192	2.22334	FALSE	FALSE	76.7716	145.99	283.748	1.16792	1.16792	3.696	1.62821	2.26999	FALSE	FALSE	2.44591	17.771	290.918	0.142168	7.03392	118.941	51.1058	2.32735	FALSE	FALSE	0.194586	2.50997	307.093
PFPeA	M5PFPeA	250	1	1.1238e+07	9.40829	8.05543e+06	203.499	252.186	313.461	1.00875	1.00875	1.54035	1.22851	1.25384	FALSE	FALSE	132.934	246.797	470.008	0.98719	1.01298	3.53564	1.88063	1.88003	FALSE	FALSE	127.938	245.436	484.336	0.981743	1.0186	3.78572	1.95407	1.93735	FALSE	FALSE	4.15707	30.2037	494.445	0.120815	8.27714	118.941	60.1386	1.97778	FALSE	FALSE	0.330718	4.26596	521.935
PFPeA	M5PFPeA	250	2	1.14977e+07	9.30485	8.17134e+06	200.995	249.048	309.511	0.996191	1.00382	1.5399	1.24381	1.23805	FALSE	FALSE	136.264	253.21	482.79	1.01284	1.01284	3.54304	1.83467	1.93116	FALSE	FALSE	129.982	249.519	492.815	0.998078	1.00193	3.79142	1.92335	1.97126	FALSE	FALSE	4.21688	30.6383	501.56	0.122553	8.15973	118.941	59.2855	2.00624	FALSE	FALSE	0.335477	4.32734	529.445
PFPeA	M5PFPeA	250	3	1.15138e+07	9.22321	8.32932e+06	199.04	246.575	306.372	0.986301	1.01389	1.53925	1.25603	1.22549	FALSE	FALSE	136.473	253.61	483.586	1.01444	1.01444	3.54345	1.83186	1.93434	FALSE	FALSE	132.79	255.107	504.368	1.02043	1.02043	3.79824	1.88267	2.01747	FALSE	FALSE	4.29841	31.2306	511.257	0.124923	8.00496	118.941	58.161	2.04503	FALSE	FALSE	0.341963	4.411	539.682
PFPeS		0.98	1	715.658													0.216085	0.610685	1.591	0.623148	1.60476	7.36286	4.53526	1.62347	FALSE	FALSE
PFPeS		0.98	3	754.359													0.225319	0.636861	1.66047	0.649859	1.5388	7.36941	4.3494	1.69435	FALSE	FALSE
PFPeS		1.95	1	944.205													0.271403	0.695026	1.67208	0.356424	2.80565	6.16086	7.18488	0.857477	FALSE	TRUE
PFPeS		1.95	2	2572.8													0.550164	1.48878	3.80432	0.763479	1.30979	6.91488	3.54439	1.95094	FALSE	FALSE
PFPeS		1.95	3	1922.5													0.443262	1.19698	3.0414	0.613835	1.6291	6.86141	4.3992	1.55969	FALSE	FALSE
PFPeS		3.9	1	15056.3													1.94996	4.99621	12.4511	1.28108	1.28108	6.38531	2.00004	3.19259	FALSE	FALSE
PFPeS		3.9	2	13681.6													1.81227	4.6715	11.6925	1.19782	1.19782	6.45186	2.15199	2.99808	FALSE	FALSE
PFPeS		3.9	3	11731													1.6135	4.19191	10.547	1.07485	1.07485	6.5367	2.41711	2.70435	FALSE	FALSE
PFPeS		7.81	1	77265.8		110828											6.16548	14.8651	35.7117	1.90334	1.90334	5.7922	1.26673	4.57256	FALSE	FALSE	4.23661	9.94998	21.5455	1.27401	1.27401	5.08556	1.84345	2.75871	FALSE	FALSE	0.0121496	0.0275107	9.30085	0.0035225	283.889	765.528	642.82	1.19089	FALSE	FALSE	0.0043038	0.05826	4.9827
PFPeS		7.81	2	64360		80232.2											5.34181	13.1174	32.012	1.67956	1.67956	5.99272	1.46205	4.09885	FALSE	FALSE	2.73219	6.84961	15.4174	0.877031	1.14021	5.64288	2.85851	1.97406	FALSE	FALSE	0.00879552	0.019916	6.73322	0.00255006	392.147	765.528	887.952	0.862128	FALSE	TRUE	0.00311568	0.0421765	3.60715
PFPeS		7.81	3	74526.3		98274.4											5.99186	14.5027	34.9591	1.85694	1.85694	5.83442	1.30343	4.47619	FALSE	FALSE	3.58635	8.67867	19.1571	1.11123	1.11123	5.34168	2.1777	2.4529	FALSE	FALSE	0.0107734	0.0243946	8.24734	0.00312351	320.153	765.528	724.933	1.056	FALSE	FALSE	0.00381631	0.0516609	4.41831
PFPeS		15.63	1	161976		187313											9.7072	24.0018	59.7291	1.53562	1.53562	6.15308	1.61015	3.82144	FALSE	FALSE	6.85773	15.8748	34.8285	1.01566	1.01566	5.07872	2.27918	2.22831	FALSE	FALSE	0.0205343	0.0464966	15.7196	0.00297483	336.154	765.528	761.165	1.00573	FALSE	FALSE	0.00727397	0.0984666	8.42138
PFPeS		15.63	2	146695		167802											9.01384	22.4243	56.0729	1.4347	1.4347	6.22075	1.734	3.58751	FALSE	FALSE	6.03968	14.1119	31.0599	0.902874	1.10757	5.14264	2.58789	1.9872	FALSE	FALSE	0.0183954	0.0416533	14.0822	0.00266496	375.24	765.528	849.669	0.900971	FALSE	TRUE	0.00651628	0.08821	7.54418
PFPeS		15.63	3	409125		427948											20.3732	45.2957	102.231	2.898	2.898	5.01794	0.767186	6.5407	TRUE	FALSE	20.2525	37.1073	67.5355	2.3741	2.3741	3.33468	0.771758	4.32089	TRUE	FALSE	0.0469141	0.106229	35.9141	0.0067965	147.135	765.528	333.162	2.29777	FALSE	FALSE	0.0166186	0.224964	19.2401
PFPeS		31.25	1	313741		362355											14.6483	36.8013	93.9784	1.17764	1.17764	6.41565	2.13335	3.00731	FALSE	FALSE	13.3036	29.806	65.478	0.953791	1.04845	4.92182	2.34898	2.0953	FALSE	FALSE	0.0397235	0.0899472	30.4094	0.00287831	347.426	765.528	786.688	0.973102	FALSE	TRUE	0.0140714	0.190483	16.2911
PFPeS		31.25	2	285816		330607											13.7152	34.5049	88.1204	1.10416	1.10416	6.42503	2.2785	2.81985	FALSE	FALSE	12.0974	27.1303	59.402	0.868169	1.15185	4.9103	2.5832	1.90086	FALSE	FALSE	0.0362431	0.0820664	27.7451	0.00262612	380.789	765.528	862.234	0.887842	FALSE	TRUE	0.0128385	0.173794	14.8637
PFPeS		31.25	3	261231		301463											12.8816	32.427	82.7552	1.03766	1.03766	6.42431	2.42595	2.64817	FALSE	FALSE	11.0299	24.6738	53.6699	0.789562	1.26652	4.86585	2.8332	1.71744	FALSE	FALSE	0.0330481	0.0748319	25.2992	0.00239462	417.602	765.528	945.591	0.809576	FALSE	TRUE	0.0117068	0.158473	13.5534
PFPeS		62.5	1	432372		496967											17.9182	44.3244	111.916	0.709191	1.41006	6.24596	3.48808	1.79066	FALSE	FALSE	18.6994	39.5023	83.1283	0.632037	1.58219	4.44552	3.34236	1.33005	FALSE	FALSE	0.0544804	0.123362	41.7063	0.00197379	506.64	765.528	1147.2	0.6673	FALSE	TRUE	0.0192988	0.261246	22.3431
PFPeS		62.5	2	393304		423789											16.8808	41.5075	104.006	0.66412	1.50575	6.1612	3.70244	1.66409	FALSE	FALSE	16.5049	33.6427	67.9282	0.538282	1.85776	4.11564	3.78676	1.08685	FALSE	FALSE	0.0464582	0.105197	35.5651	0.00168315	594.124	765.528	1345.29	0.569041	FALSE	TRUE	0.0164571	0.222778	19.0531
PFPeS		62.5	3	400916		411453											17.0844	42.0624	105.567	0.672998	1.48589	6.17911	3.6583	1.68907	FALSE	FALSE	16.1526	32.6582	65.3508	0.522531	1.91376	4.04583	3.86934	1.04561	FALSE	FALSE	0.0451059	0.102135	34.5298	0.00163416	611.937	765.528	1385.63	0.552477	FALSE	TRUE	0.0159781	0.216293	18.4985
PFPeS		125	1	2.11262e+06		2.11291e+06											50.8689	129.08	343.095	1.03264	1.03264	6.74469	2.4573	2.74476	FALSE	FALSE	76.7987	168.207	394.345	1.34565	1.34565	5.13478	1.62763	3.15476	FALSE	FALSE	0.231629	0.524485	177.318	0.00419588	238.329	765.528	539.656	1.41855	FALSE	FALSE	0.082051	1.11071	94.994
PFPeS		125	2	1.8975e+06		1.91607e+06											47.2016	119.426	315.91	0.955411	1.04667	6.69278	2.64822	2.52728	FALSE	FALSE	68.7552	151.232	354.582	1.20985	1.20985	5.15717	1.81804	2.83666	FALSE	FALSE	0.210051	0.475626	160.8	0.00380501	262.812	765.528	595.093	1.2864	FALSE	FALSE	0.0744073	1.00724	86.1446
PFPeS		125	3	1.93671e+06		1.9603e+06											47.8739	121.205	320.937	0.969636	1.03131	6.70379	2.61102	2.56749	FALSE	FALSE	70.5234	155.021	363.61	1.24016	1.24016	5.15588	1.77246	2.90888	FALSE	FALSE	0.2149	0.486605	164.512	0.00389284	256.882	765.528	581.666	1.31609	FALSE	FALSE	0.0761249	1.03049	88.1331
PFPeS		250	1	3.84219e+06		3.86471e+06											73.4733	184.172	487.847	0.736686	1.35743	6.63979	3.4026	1.95139	FALSE	FALSE	133.53	301.185	758.933	1.20474	1.20474	5.68362	1.87224	3.03573	FALSE	FALSE	0.423672	0.959335	324.333	0.00383734	260.597	765.528	590.079	1.29733	FALSE	FALSE	0.150079	2.0316	173.753
PFPeS		250	2	4.05612e+06		4.03619e+06											76.1768	191.742	510.692	0.766969	1.30383	6.70404	3.28184	2.04277	FALSE	FALSE	140.503	317.278	802.485	1.26911	1.26911	5.71153	1.77933	3.20994	FALSE	FALSE	0.44247	1.0019	338.723	0.0040076	249.526	765.528	565.01	1.35489	FALSE	FALSE	0.156738	2.12174	181.463
PFPeS		250	3	3.78823e+06		3.84875e+06											72.7883	182.248	482.039	0.728994	1.37175	6.62249	3.43462	1.92816	FALSE	FALSE	132.892	299.7	754.88	1.1988	1.1988	5.68041	1.88123	3.01952	FALSE	FALSE	0.421923	0.955373	322.993	0.00382149	261.678	765.528	592.526	1.29197	FALSE	FALSE	0.14946	2.02321	173.036
PFTeDA	M2PFTeDA	0.98	1	5.38902e+06	0.0553726	3366469	0.88763	1.21473	1.65275	1.23952	1.23952	1.86198	1.10406	1.68648	FALSE	FALSE	0.505268	0.892601	1.54483	0.910817	1.09791	3.05746	1.93957	1.57636	FALSE	FALSE	0.211301	0.741555	2.35468	0.756689	1.32155	11.1437	4.63792	2.40273	FALSE	FALSE	0.736219	1.63337	2.57952	1.6667	1.6667	3.50374	1.33113	2.63216	FALSE	FALSE	0.13217	2.01659	218.237
PFTeDA	M2PFTeDA	0.98	2	6.45728e+06	0.0546648	4095845	0.871431	1.19526	1.62977	1.21966	1.21966	1.87022	1.12459	1.66303	FALSE	FALSE	0.636106	1.11258	1.90999	1.13528	1.13528	3.00263	1.54062	1.94897	FALSE	FALSE	0.273555	0.943493	2.96845	0.962748	1.03869	10.8514	3.58246	3.02903	FALSE	FALSE	0.895728	1.98725	3.13839	2.0278	2.0278	3.50374	1.09408	3.20244	FALSE	FALSE	0.160806	2.45351	265.521
PFTeDA	M2PFTeDA	0.98	3	6.38595e+06	0.0514115	3979251	0.799656	1.10637	1.52099	1.12895	1.12895	1.90206	1.22553	1.55203	FALSE	FALSE	0.626946	1.09772	1.88622	1.12012	1.12012	3.00859	1.56313	1.92472	FALSE	FALSE	0.263269	0.910827	2.87088	0.929416	1.07594	10.9047	3.72242	2.92947	FALSE	FALSE	0.870229	1.93068	3.04905	1.97008	1.97008	3.50374	1.12614	3.11128	FALSE	FALSE	0.156228	2.38366	257.962
PFTeDA	M2PFTeDA	1.95	1	7.14357e+06	0.0786902	4384575	1.25567	1.73178	2.37618	0.888091	1.12601	1.89237	1.55296	1.21856	FALSE	FALSE	0.688645	1.15913	1.92145	0.594426	1.6823	2.79019	2.83165	0.985359	FALSE	TRUE	0.282814	0.946256	2.91152	0.485259	2.06075	10.2948	6.89498	1.49309	FALSE	FALSE	0.95887	2.12734	3.35963	1.09094	1.09094	3.50374	2.03364	1.72289	FALSE	FALSE	0.172141	2.62646	284.238
PFTeDA	M2PFTeDA	1.95	2	9.82044e+06	0.0765449	6145569	1.21629	1.67404	2.29226	0.858483	1.16485	1.88463	1.60323	1.17552	FALSE	FALSE	0.972786	1.69097	2.89517	0.867162	1.15319	2.97616	2.00455	1.4847	FALSE	FALSE	0.421667	1.41596	4.41189	0.726133	1.37716	10.463	4.6245	2.26251	FALSE	FALSE	1.34399	2.98175	4.70897	1.5291	1.5291	3.50374	1.45091	2.41486	FALSE	FALSE	0.241279	3.68134	398.398
PFTeDA	M2PFTeDA	1.95	3	9.14314e+06	0.0774277	5657639	1.23238	1.69777	2.32691	0.870651	1.14857	1.88814	1.5823	1.19329	FALSE	FALSE	0.896627	1.55441	2.65338	0.797134	1.25449	2.95929	2.17482	1.36071	FALSE	FALSE	0.381678	1.28373	3.99599	0.658322	1.51901	10.4695	5.10901	2.04922	FALSE	FALSE	1.23728	2.74501	4.3351	1.4077	1.4077	3.50374	1.57604	2.22313	FALSE	FALSE	0.222123	3.38906	366.767
PFTeDA	M2PFTeDA	3.9	1	1.62951e+07	0.136224	1.13648e+07	2.33836	3.18239	4.3163	0.815997	1.22549	1.84587	1.66784	1.10674	FALSE	FALSE	1.69328	2.88277	4.8558	0.739173	1.35286	2.86768	2.30322	1.24508	FALSE	FALSE	0.846431	2.74179	8.43055	0.703024	1.42243	9.96012	4.60758	2.16168	FALSE	FALSE	2.48539	5.51405	8.70815	1.41386	1.41386	3.50374	1.56917	2.23286	FALSE	FALSE	0.44619	6.80778	736.744
PFTeDA	M2PFTeDA	3.9	2	1.67901e+07	0.135151	9.70644e+06	2.31887	3.15257	4.2714	0.808351	1.23709	1.84202	1.68185	1.09523	FALSE	FALSE	1.74762	2.98314	5.03859	0.764908	1.30735	2.88311	2.23161	1.29195	FALSE	FALSE	0.708602	2.28838	6.98496	0.586765	1.70426	9.85739	5.50379	1.79102	FALSE	FALSE	2.12272	4.70943	7.43744	1.20755	1.20755	3.50374	1.83727	1.90704	FALSE	FALSE	0.381081	5.81438	629.237
PFTeDA	M2PFTeDA	3.9	3	1.76172e+07	0.13505	1.40496e+07	2.31706	3.14979	4.2672	0.807638	1.23818	1.84165	1.68317	1.09416	FALSE	FALSE	1.8401	3.15157	5.34196	0.808094	1.23748	2.90308	2.11945	1.36973	FALSE	FALSE	1.08197	3.49042	10.76	0.89498	1.11734	9.9448	3.60453	2.75897	FALSE	FALSE	3.07254	6.81669	10.7654	1.74787	1.74787	3.50374	1.26931	2.76035	FALSE	FALSE	0.551598	8.41605	910.792
PFTeDA	M2PFTeDA	7.81	1	5.75496e+07	0.288817	3.60555e+07	5.4216	7.41984	10.1375	0.950044	1.05258	1.86984	1.44053	1.29802	FALSE	FALSE	6.9148	11.4555	18.9416	1.46677	1.46677	2.73929	1.12946	2.4253	FALSE	FALSE	3.10268	9.65238	29.5978	1.2359	1.2359	9.53942	2.51718	3.78973	FALSE	FALSE	7.88505	17.4937	27.6271	2.23991	2.23991	3.50374	0.990482	3.53741	TRUE	FALSE	1.41556	21.5981	2337.37
PFTeDA	M2PFTeDA	7.81	2	5.55499e+07	0.287534	3.41426e+07	5.39428	7.38151	10.0838	0.945136	1.05805	1.86935	1.44783	1.29114	FALSE	FALSE	6.61362	11.0157	18.3078	1.41046	1.41046	2.76819	1.1809	2.34414	FALSE	FALSE	2.9104	9.08714	27.9162	1.16353	1.16353	9.59187	2.68348	3.57441	FALSE	FALSE	7.46671	16.5655	26.1614	2.12107	2.12107	3.50374	1.04598	3.34973	FALSE	FALSE	1.34046	20.4522	2213.36
PFTeDA	M2PFTeDA	7.81	3	4.881e+07	0.289401	2.77763e+07	5.43406	7.43728	10.1619	0.952277	1.05011	1.87004	1.43723	1.30114	FALSE	FALSE	5.645	9.54398	16.0847	1.22202	1.22202	2.84937	1.38353	2.0595	FALSE	FALSE	2.29448	7.2275	22.251	0.925417	1.08059	9.69763	3.40383	2.84904	FALSE	FALSE	6.07444	13.4767	21.2832	1.72557	1.72557	3.50374	1.28571	2.72513	FALSE	FALSE	1.09052	16.6386	1800.65
PFTeDA	M2PFTeDA	15.63	1	1.02353e+08	0.58858	1.71901e+08	12.0439	16.449	22.4678	1.0524	1.0524	1.86549	1.29775	1.43748	FALSE	FALSE	12.6003	21.0777	35.3211	1.34854	1.34854	2.80318	1.24044	2.25983	FALSE	FALSE	19.3556	52.6463	147.171	3.36828	3.36828	7.60354	0.807519	9.41592	TRUE	FALSE	37.5934	83.4042	131.717	5.33616	5.33616	3.50374	0.415765	8.42721	TRUE	FALSE	6.74896	102.973	11143.8
PFTeDA	M2PFTeDA	15.63	2	1.0309e+08	0.588374	1.82948e+08	12.0389	16.4424	22.459	1.05197	1.05197	1.86554	1.29829	1.43691	FALSE	FALSE	12.7115	21.2458	35.5743	1.3593	1.3593	2.79858	1.22959	2.27603	FALSE	FALSE	21.0487	56.3926	155.381	3.60797	3.60797	7.38196	0.742563	9.94119	TRUE	FALSE	40.0091	88.7637	140.181	5.67906	5.67906	3.50374	0.390661	8.96874	TRUE	FALSE	7.18265	109.59	11859.9
PFTeDA	M2PFTeDA	15.63	3	9.56505e+07	0.586489	1.61529e+08	11.9931	16.3815	22.3781	1.04808	1.04808	1.86592	1.30325	1.43174	FALSE	FALSE	11.6103	19.5551	32.9811	1.25112	1.25112	2.84067	1.34621	2.11012	FALSE	FALSE	17.8171	49.151	139.243	3.14466	3.14466	7.81514	0.877246	8.90872	TRUE	FALSE	35.325	78.3715	123.769	5.01417	5.01417	3.50374	0.442463	7.9187	TRUE	FALSE	6.34172	96.7594	10471.4
PFTeDA	M2PFTeDA	31.25	1	2.04271e+08	1.23509	1.65035e+08	27.8862	37.7613	51.229	1.20836	1.20836	1.83707	1.12063	1.63933	FALSE	FALSE	26.5263	44.2384	74.2398	1.41563	1.41563	2.79872	1.17807	2.37567	FALSE	FALSE	16.1959	49.2157	154.564	1.5749	1.5749	9.5434	1.92949	4.94606	FALSE	FALSE	36.0919	80.0729	126.456	2.56233	2.56233	3.50374	0.865846	4.04661	TRUE	FALSE	6.4794	98.8601	10698.7
PFTeDA	M2PFTeDA	31.25	2	1.90351e+08	1.22968	1.5569e+08	27.729	37.5685	50.9944	1.20219	1.20219	1.83903	1.12698	1.63182	FALSE	FALSE	24.3225	40.8788	69.1165	1.30812	1.30812	2.84167	1.28482	2.21173	FALSE	FALSE	15.1177	46.1112	145.122	1.47556	1.47556	9.59946	2.06711	4.64391	FALSE	FALSE	34.048	75.5385	119.295	2.41723	2.41723	3.50374	0.917821	3.81745	TRUE	FALSE	6.11248	93.2617	10092.9
PFTeDA	M2PFTeDA	31.25	3	1.71356e+08	1.21015	1.92182e+08	27.1675	36.8743	50.1418	1.17998	1.17998	1.84566	1.15027	1.60454	FALSE	FALSE	21.4648	36.3484	61.8872	1.16315	1.16315	2.8832	1.45587	1.98039	FALSE	FALSE	19.4542	58.3663	181.68	1.86772	1.86772	9.33887	1.60634	5.81377	FALSE	FALSE	42.0286	93.2441	147.257	2.98381	2.98381	3.50374	0.743541	4.71223	TRUE	FALSE	7.54519	115.121	12458.5
PFTeDA	M2PFTeDA	62.5	1	2.57025e+08	2.28425	1.47524e+08	55.2342	75.0672	102.371	1.20107	1.20107	1.8534	1.13155	1.63794	FALSE	FALSE	32.5842	55.2405	94.4332	0.883848	1.13142	2.89813	1.91811	1.51093	FALSE	FALSE	13.886	41.8783	130.052	0.670052	1.49242	9.36569	4.50094	2.08083	FALSE	FALSE	32.2622	71.5764	113.038	1.14522	1.14522	3.50374	1.93725	1.80861	FALSE	FALSE	5.79187	88.3701	9563.48
PFTeDA	M2PFTeDA	62.5	2	2.30184e+08	2.28087	1.58569e+08	55.1278	74.9351	102.208	1.19896	1.19896	1.85402	1.13373	1.63533	FALSE	FALSE	29.0446	48.7859	82.545	0.780574	1.28111	2.84201	2.15186	1.32072	FALSE	FALSE	14.9623	45.3953	142.193	0.726324	1.3768	9.50343	4.17717	2.27509	FALSE	FALSE	34.6778	76.9357	121.502	1.23097	1.23097	3.50374	1.80231	1.94403	FALSE	FALSE	6.22554	94.9867	10279.5
PFTeDA	M2PFTeDA	62.5	3	2.40099e+08	2.32964	1.84498e+08	56.6787	76.8456	104.544	1.22953	1.22953	1.8445	1.10271	1.67271	FALSE	FALSE	30.33	51.1568	86.9517	0.818508	1.22173	2.86685	2.06066	1.39123	FALSE	FALSE	17.5648	53.7979	171.047	0.860767	1.16175	9.73805	3.55825	2.73675	FALSE	FALSE	40.3483	89.5161	141.37	1.43226	1.43226	3.50374	1.54901	2.26191	FALSE	FALSE	7.24353	110.519	11960.4
PFTeDA	M2PFTeDA	125	1	5.97857e+08	3.5328	3.50953e+08	87.463	120.147	165.846	0.961176	1.04039	1.89618	1.42918	1.32677	FALSE	FALSE	80.5816	138.055	240.075	1.10444	1.10444	2.97928	1.55122	1.9206	FALSE	FALSE	34.5154	106.005	345.473	0.848038	1.17919	10.0093	3.62157	2.76379	FALSE	FALSE	76.7506	170.278	268.914	1.36222	1.36222	3.50374	1.62865	2.15131	FALSE	FALSE	13.7787	210.229	22751.2
PFTeDA	M2PFTeDA	125	2	6.10588e+08	3.63829	3.57351e+08	90.5684	124.529	172.072	0.99623	1.00378	1.89991	1.38017	1.37658	FALSE	FALSE	82.6254	141.513	246.045	1.13211	1.13211	2.97784	1.51285	1.96836	FALSE	FALSE	35.1984	108.241	353.474	0.865929	1.15483	10.0423	3.5513	2.82779	FALSE	FALSE	78.1498	173.382	273.816	1.38706	1.38706	3.50374	1.59949	2.19053	FALSE	FALSE	14.0299	214.062	23165.9
PFTeDA	M2PFTeDA	125	3	5.64597e+08	3.63081	3.48395e+08	90.3453	124.217	171.632	0.993733	1.00631	1.89974	1.38358	1.37306	FALSE	FALSE	75.3654	129.101	224.382	1.03281	1.03281	2.97725	1.65859	1.79505	FALSE	FALSE	34.2434	105.113	342.281	0.840904	1.1892	9.99555	3.65034	2.73825	FALSE	FALSE	76.1912	169.037	266.954	1.35229	1.35229	3.50374	1.64061	2.13563	FALSE	FALSE	13.6782	208.697	22585.4
PFTeDA	M2PFTeDA	250	1	9.09041e+08	6.07819	5.04024e+08	157.908	216.664	299.152	0.866654	1.15386	1.89447	1.5832	1.19661	FALSE	FALSE	122.434	209.367	364.567	0.837468	1.19408	2.97765	2.04191	1.45827	FALSE	FALSE	49.8262	149.078	478.039	0.596314	1.67697	9.59413	5.01744	1.91215	FALSE	FALSE	110.226	244.546	386.202	0.978182	1.0223	3.50374	2.26807	1.54481	FALSE	FALSE	19.7883	301.922	32674.3
PFTeDA	M2PFTeDA	250	2	9.16935e+08	5.73479	5.24266e+08	148.033	201.376	275.534	0.805504	1.24146	1.86129	1.68881	1.10213	FALSE	FALSE	123.609	211.562	368.76	0.846249	1.18168	2.98328	2.02251	1.47504	FALSE	FALSE	51.888	156.155	504.685	0.624621	1.60097	9.72644	4.81807	2.01874	FALSE	FALSE	114.653	254.367	401.713	1.01747	1.01747	3.50374	2.1805	1.60685	FALSE	FALSE	20.583	314.048	33986.5
PFTeDA	M2PFTeDA	250	3	7.19801e+08	5.7371	5.06534e+08	148.098	201.478	275.694	0.805912	1.24083	1.86156	1.68807	1.10277	FALSE	FALSE	96.1164	158.403	264.796	0.633611	1.57826	2.75495	2.60101	1.05918	FALSE	FALSE	50.0806	149.952	481.326	0.599809	1.6672	9.61104	4.99196	1.9253	FALSE	FALSE	110.775	245.764	388.126	0.983055	1.01724	3.50374	2.25683	1.5525	FALSE	FALSE	19.8869	303.426	32837
PFTrDA		0.98	1	1.6764e+06		4.20891e+06											0.451448	0.835931	1.51057	0.85299	1.17235	3.34606	2.17079	1.5414	FALSE	FALSE	0.550483	1.06219	1.99702	1.08387	1.08387	3.62776	1.78026	2.03777	FALSE	FALSE	0.700431	2.44942	5.14053	2.4994	2.4994	7.33909	1.39914	5.24544	FALSE	FALSE	0.165984	2.51629	274.029
PFTrDA		0.98	2	1.9236e+06		3.71728e+06											0.538759	0.993896	1.79179	1.01418	1.01418	3.32577	1.81899	1.82836	FALSE	FALSE	0.465661	0.90536	1.71208	0.923836	1.08244	3.67667	2.10453	1.74702	FALSE	FALSE	0.618615	2.16331	4.54007	2.20745	2.20745	7.33909	1.58418	4.63273	FALSE	FALSE	0.146596	2.22236	242.02
PFTrDA		0.98	3	2.33328e+06		4.49029e+06											0.698661	1.26318	2.23839	1.28896	1.28896	3.20382	1.40268	2.28407	FALSE	FALSE	0.601905	1.15364	2.15684	1.17718	1.17718	3.58335	1.62816	2.20085	FALSE	FALSE	0.747257	2.61317	5.48419	2.6665	2.6665	7.33909	1.31146	5.59611	FALSE	FALSE	0.177081	2.68451	292.349
PFTrDA		1.95	1	2.16942e+06		5.21971e+06											0.610047	1.06525	1.82704	0.54628	1.83056	2.99492	3.19647	0.936944	FALSE	TRUE	0.682827	1.28721	2.37424	0.66011	1.5149	3.47707	2.85577	1.21756	FALSE	FALSE	0.868645	3.03766	6.37506	1.55778	1.55778	7.33909	2.24488	3.26926	FALSE	FALSE	0.205846	3.12059	339.839
PFTrDA		1.95	2	3.14845e+06		6.25824e+06											0.922985	1.67887	3.00007	0.860958	1.1615	3.2504	2.11271	1.5385	FALSE	FALSE	0.846508	1.61488	3.01691	0.828146	1.20752	3.56395	2.30358	1.54713	FALSE	FALSE	1.04147	3.64205	7.64347	1.86772	1.86772	7.33909	1.87235	3.91973	FALSE	FALSE	0.246802	3.74147	407.455
PFTrDA		1.95	3	3.08261e+06		5.41473e+06											0.900104	1.63652	2.92268	0.839241	1.19155	3.24705	2.16642	1.49881	FALSE	FALSE	0.712358	1.34786	2.49551	0.691213	1.44673	3.50317	2.73739	1.27975	FALSE	FALSE	0.901098	3.15115	6.61324	1.61598	1.61598	7.33909	2.16403	3.39141	FALSE	FALSE	0.213537	3.23718	352.536
PFTrDA		3.9	1	5.11188e+06		1.13812e+07											1.59299	2.83466	4.98102	0.726836	1.37583	3.12684	2.44822	1.27719	FALSE	FALSE	1.69195	3.17789	5.88501	0.814843	1.22723	3.47824	2.30503	1.50898	FALSE	FALSE	1.89402	6.62342	13.9004	1.69831	1.69831	7.33909	2.05911	3.56421	FALSE	FALSE	0.448835	6.80424	740.997
PFTrDA		3.9	2	5.4824e+06		1.06034e+07											1.7202	3.07748	5.43847	0.789096	1.26727	3.16154	2.26718	1.39448	FALSE	FALSE	1.55988	2.91805	5.37951	0.748218	1.33651	3.44867	2.50019	1.37936	FALSE	FALSE	1.76457	6.17074	12.9504	1.58224	1.58224	7.33909	2.21017	3.32061	FALSE	FALSE	0.418159	6.3392	690.352
PFTrDA		3.9	3	5.97807e+06		1.04572e+07											1.89688	3.40577	6.04358	0.873274	1.14512	3.18607	2.05601	1.54963	FALSE	FALSE	1.53558	2.86958	5.28418	0.73579	1.35908	3.44116	2.53976	1.35492	FALSE	FALSE	1.74025	6.08569	12.7719	1.56043	1.56043	7.33909	2.24105	3.27484	FALSE	FALSE	0.412395	6.25183	680.838
PFTrDA		7.81	1	1.80858e+07		4.57537e+07											6.79447	11.7292	20.206	1.50182	1.50182	2.97389	1.14947	2.58719	FALSE	FALSE	9.22573	15.7948	27.0386	2.02238	2.02238	2.93078	0.846546	3.46204	TRUE	FALSE	7.61416	26.6268	55.881	3.40932	3.40932	7.33909	1.02572	7.15506	FALSE	FALSE	1.80436	27.3537	2978.88
PFTrDA		7.81	2	1.75847e+07		3.10428e+07											6.55203	11.3606	19.6523	1.45462	1.45462	2.99942	1.192	2.5163	FALSE	FALSE	5.46133	10.0499	18.4225	1.2868	1.2868	3.37326	1.43006	2.35884	FALSE	FALSE	5.16603	18.0657	37.914	2.31315	2.31315	7.33909	1.5118	4.85454	FALSE	FALSE	1.22422	18.5589	2021.1
PFTrDA		7.81	3	1.9285e+07		3.44893e+07											7.39216	12.6164	21.4996	1.61541	1.61541	2.90844	1.05652	2.75284	FALSE	FALSE	6.25692	11.3657	20.5894	1.45528	1.45528	3.29066	1.24822	2.63628	FALSE	FALSE	5.73958	20.0714	42.1233	2.56996	2.56996	7.33909	1.36073	5.39351	FALSE	FALSE	1.36013	20.6193	2245.49
PFTrDA		15.63	1	3.16618e+07		7.14705e+07											12.3731	21.5671	37.6768	1.37986	1.37986	3.04506	1.26323	2.41054	FALSE	FALSE	14.5145	25.8868	46.3443	1.65623	1.65623	3.19297	1.07685	2.96509	FALSE	FALSE	11.8938	41.5929	87.29	2.6611	2.6611	7.33909	1.31413	5.58477	FALSE	FALSE	2.81853	42.7284	4653.22
PFTrDA		15.63	2	3.05739e+07		5.36185e+07											11.8445	20.7265	36.3404	1.32607	1.32607	3.06812	1.3196	2.32504	FALSE	FALSE	10.0263	18.5067	34.2087	1.18405	1.18405	3.41191	1.55891	2.18866	FALSE	FALSE	8.92298	31.2038	65.4866	1.9964	1.9964	7.33909	1.75166	4.1898	FALSE	FALSE	2.11452	32.0557	3490.93
PFTrDA		15.63	3	3.11764e+07		5.72409e+07											12.1359	21.1915	37.0827	1.35582	1.35582	3.05562	1.28792	2.37253	FALSE	FALSE	10.874	19.9749	36.7671	1.27798	1.27798	3.38119	1.43737	2.35234	FALSE	FALSE	9.52581	33.3119	69.9108	2.13128	2.13128	7.33909	1.6408	4.47286	FALSE	FALSE	2.25737	34.2213	3726.77
PFTrDA		31.25	1	5.11597e+07		1.12656e+08											20.53	36.2783	64.5137	1.1609	1.1609	3.14241	1.52216	2.06444	FALSE	FALSE	23.5058	42.9968	79.3217	1.3759	1.3759	3.37456	1.32946	2.53829	FALSE	FALSE	18.7478	65.5614	137.592	2.09796	2.09796	7.33909	1.66686	4.40294	FALSE	FALSE	4.44275	67.3512	7334.69
PFTrDA		31.25	2	5.02211e+07		9.16693e+07											20.0833	35.5164	63.1991	1.13652	1.13652	3.14685	1.55602	2.02237	FALSE	FALSE	18.214	33.7246	62.8693	1.07919	1.07919	3.45169	1.71571	2.01182	FALSE	FALSE	15.2553	53.3478	111.96	1.70713	1.70713	7.33909	2.04847	3.58271	FALSE	FALSE	3.6151	54.8042	5968.3
PFTrDA		31.25	3	4.76795e+07		8.93956e+07											18.8961	33.465	59.6104	1.07088	1.07088	3.15464	1.65378	1.90753	FALSE	FALSE	17.6781	32.7433	61.0458	1.04779	1.04779	3.4532	1.76773	1.95347	FALSE	FALSE	14.8769	52.0246	109.183	1.66479	1.66479	7.33909	2.10057	3.49385	FALSE	FALSE	3.52544	53.4449	5820.27
PFTrDA		62.5	1	6.19218e+07		1.14848e+08											25.1585	43.5693	76.0149	0.697108	1.4345	3.02145	2.48425	1.21624	FALSE	FALSE	23.4789	42.4251	77.3075	0.678802	1.47318	3.29263	2.66196	1.23692	FALSE	FALSE	19.1126	66.837	140.269	1.06939	1.06939	7.33909	3.2701	2.2443	FALSE	FALSE	4.52919	68.6616	7477.4
PFTrDA		62.5	2	6.36755e+07		1.18796e+08											25.8793	44.9928	78.8312	0.719885	1.38911	3.04611	2.41505	1.2613	FALSE	FALSE	24.3179	44.1532	80.8819	0.706452	1.41552	3.32602	2.57012	1.29411	FALSE	FALSE	19.7696	69.1345	145.091	1.10615	1.10615	7.33909	3.16142	2.32145	FALSE	FALSE	4.68488	71.0219	7734.44
PFTrDA		62.5	3	6.35401e+07		1.17474e+08											25.8233	44.8826	78.6137	0.718122	1.39252	3.04429	2.42029	1.25782	FALSE	FALSE	24.0354	43.5731	79.6841	0.697169	1.43437	3.31528	2.60033	1.27495	FALSE	FALSE	19.5496	68.365	143.476	1.09384	1.09384	7.33909	3.197	2.29562	FALSE	FALSE	4.63274	70.2314	7648.35
PFTrDA		125	1	1.72018e+08		3.20652e+08											76.6864	137.118	249.467	1.09694	1.09694	3.25308	1.63001	1.99574	FALSE	FALSE	74.1583	138.695	264.716	1.10956	1.10956	3.56961	1.68558	2.11773	FALSE	FALSE	53.3617	186.606	391.626	1.49285	1.49285	7.33909	2.34251	3.13301	FALSE	FALSE	12.6453	191.701	20876.6
PFTrDA		125	2	1.80092e+08		3.34309e+08											81.0973	144.92	263.599	1.15936	1.15936	3.2504	1.54136	2.10879	FALSE	FALSE	78.129	146.054	278.74	1.16843	1.16843	3.5677	1.59992	2.22992	FALSE	FALSE	55.6344	194.554	408.306	1.55643	1.55643	7.33909	2.24681	3.26645	FALSE	FALSE	13.1839	199.866	21765.8
PFTrDA		125	3	1.82361e+08		3.35724e+08											82.36	147.129	267.556	1.17703	1.17703	3.24862	1.51773	2.14045	FALSE	FALSE	78.5465	146.822	280.191	1.17457	1.17457	3.5672	1.59141	2.24153	FALSE	FALSE	55.8699	195.378	410.035	1.56302	1.56302	7.33909	2.23734	3.28028	FALSE	FALSE	13.2397	200.712	21857.9
PFTrDA		250	1	2.60453e+08		4.84428e+08											117.447	209.677	382.355	0.83871	1.19231	3.25554	2.12861	1.52942	FALSE	FALSE	114.64	214.509	411.551	0.858034	1.16545	3.58994	2.18074	1.6462	FALSE	FALSE	80.6167	281.917	591.653	1.12767	1.12767	7.33909	3.1011	2.36661	FALSE	FALSE	19.1041	289.614	31539.6
PFTrDA		250	2	2.64148e+08		4.42309e+08											119.347	213.37	389.729	0.853482	1.17167	3.26552	2.09474	1.55892	FALSE	FALSE	103.225	191.12	362.195	0.764482	1.30808	3.5088	2.4219	1.44878	FALSE	FALSE	73.6073	257.406	540.211	1.02962	1.02962	7.33909	3.3964	2.16084	FALSE	FALSE	17.443	264.433	28797.3
PFTrDA		250	3	2.65087e+08		5.10709e+08											119.832	214.312	391.605	0.857247	1.16652	3.26794	2.08625	1.56642	FALSE	FALSE	122.085	229.476	442.671	0.917904	1.08944	3.62594	2.04776	1.77068	FALSE	FALSE	84.9902	297.212	623.751	1.18885	1.18885	7.33909	2.94151	2.495	FALSE	FALSE	20.1405	305.326	33250.6
PFUnDA	M7PFUnDA	0.98	1	1.13283e+06	0.0299067	1.87052e+06	1.0095	1.28458	1.62909	1.31079	1.31079	1.61376	0.970775	1.66234	TRUE	FALSE	0.536886	0.888451	1.44666	0.906583	1.10304	2.69453	1.82534	1.47618	FALSE	FALSE	0.556161	0.903679	1.44654	0.922122	1.08446	2.60093	1.76208	1.47606	FALSE	FALSE	0.285466	0.816186	2.28455	0.832842	1.20071	8.00287	3.43298	2.33117	FALSE	FALSE	0.07462	1.04046	121.26
PFUnDA	M7PFUnDA	0.98	2	1.24426e+06	0.0296653	2.12194e+06	0.998461	1.27299	1.61743	1.29897	1.29897	1.61992	0.981511	1.65043	TRUE	FALSE	0.604221	0.997541	1.62153	1.0179	1.0179	2.68366	1.62192	1.65462	FALSE	FALSE	0.651676	1.05369	1.67992	1.07519	1.07519	2.57785	1.50382	1.7142	FALSE	FALSE	0.323836	0.925891	2.59162	0.944786	1.05844	8.00287	3.02622	2.64451	FALSE	FALSE	0.0846498	1.18031	137.559
PFUnDA	M7PFUnDA	0.98	3	1.56216e+06	0.0299089	2.59386e+06	1.0096	1.28468	1.6292	1.3109	1.3109	1.6137	0.970678	1.66245	TRUE	FALSE	0.818176	1.31637	2.0908	1.34323	1.34323	2.55544	1.19779	2.13347	FALSE	FALSE	0.851638	1.34146	2.08844	1.36884	1.36884	2.45227	1.15072	2.13106	FALSE	FALSE	0.395857	1.13181	3.168	1.15491	1.15491	8.00287	2.47564	3.23265	FALSE	FALSE	0.103476	1.44281	168.152
PFUnDA	M7PFUnDA	1.95	1	1.44775e+06	0.0429201	2.39507e+06	1.35767	1.76635	2.29018	0.905819	1.10397	1.68684	1.43628	1.17445	FALSE	FALSE	0.713186	1.10754	1.70092	0.567969	1.76066	2.38495	2.73421	0.872264	FALSE	TRUE	0.737044	1.12492	1.69945	0.576883	1.73345	2.30577	2.6457	0.871514	FALSE	TRUE	0.365519	1.04507	2.9252	0.535933	1.86591	8.00287	5.33488	1.5001	FALSE	FALSE	0.0955457	1.33224	155.265
PFUnDA	M7PFUnDA	1.95	2	2.05216e+06	0.0427959	3.33168e+06	1.35361	1.76075	2.28252	0.90295	1.10748	1.68624	1.44059	1.17052	FALSE	FALSE	1.03208	1.68305	2.71212	0.863104	1.15861	2.62781	1.88939	1.39083	FALSE	FALSE	1.03911	1.66387	2.63485	0.853266	1.17197	2.53568	1.8766	1.35121	FALSE	FALSE	0.508458	1.45375	4.06913	0.745513	1.34136	8.00287	3.83512	2.08673	FALSE	FALSE	0.13291	1.85322	215.982
PFUnDA	M7PFUnDA	1.95	3	2.12951e+06	0.0431273	3.5113e+06	1.36447	1.77569	2.30293	0.910608	1.09817	1.68778	1.42912	1.18099	FALSE	FALSE	1.07741	1.75857	2.83682	0.90183	1.10886	2.633	1.8099	1.45478	FALSE	FALSE	1.10347	1.76959	2.80704	0.907482	1.10195	2.54383	1.76716	1.43951	FALSE	FALSE	0.535871	1.53213	4.28851	0.785706	1.27274	8.00287	3.63894	2.19923	FALSE	FALSE	0.140075	1.95313	227.626
PFUnDA	M7PFUnDA	3.9	1	3.46796e+06	0.077422	5.65279e+06	2.47042	3.16243	4.03937	0.81088	1.23323	1.6351	1.57868	1.03574	FALSE	FALSE	1.84197	2.94731	4.67723	0.75572	1.32324	2.53926	2.1173	1.19929	FALSE	FALSE	1.85285	2.9082	4.52989	0.745691	1.34104	2.44481	2.10486	1.16151	FALSE	FALSE	0.862691	2.46655	6.904	0.632448	1.58116	8.00287	4.52074	1.77026	FALSE	FALSE	0.225505	3.14431	366.453
PFUnDA	M7PFUnDA	3.9	2	3.77862e+06	0.0781456	6.20334e+06	2.49153	3.1939	4.08518	0.818948	1.22108	1.63962	1.5653	1.04748	FALSE	FALSE	2.01927	3.25369	5.20076	0.834279	1.19864	2.57556	1.93139	1.33353	FALSE	FALSE	2.04281	3.23331	5.07947	0.829053	1.2062	2.48652	1.90914	1.30243	FALSE	FALSE	0.946711	2.70677	7.57641	0.694045	1.44083	8.00287	4.11953	1.94267	FALSE	FALSE	0.247468	3.45055	402.142
PFUnDA	M7PFUnDA	3.9	3	4.02818e+06	0.0788456	6.60769e+06	2.51213	3.22434	4.12926	0.826754	1.20955	1.64373	1.55247	1.05878	FALSE	FALSE	2.16747	3.50193	5.61411	0.897931	1.11367	2.59017	1.79933	1.43952	FALSE	FALSE	2.1882	3.47399	5.47539	0.890767	1.12263	2.50223	1.78229	1.40395	FALSE	FALSE	1.00842	2.88321	8.07027	0.739285	1.35266	8.00287	3.86743	2.0693	FALSE	FALSE	0.263598	3.67547	428.356
PFUnDA	M7PFUnDA	7.81	1	1.123e+07	0.176	1.84441e+07	5.59403	7.22674	9.32518	0.925319	1.08071	1.66699	1.39613	1.19401	FALSE	FALSE	6.85778	10.766	16.8709	1.37849	1.37849	2.46011	1.13885	2.16017	FALSE	FALSE	6.82776	10.5605	16.3049	1.35217	1.35217	2.38803	1.14386	2.0877	FALSE	FALSE	2.81481	8.04792	22.5265	1.03046	1.03046	8.00287	2.77461	2.88432	FALSE	FALSE	0.735783	10.2593	1195.67
PFUnDA	M7PFUnDA	7.81	2	1.15742e+07	0.176101	1.88797e+07	5.59721	7.23107	9.33104	0.925873	1.08006	1.66709	1.39534	1.19476	FALSE	FALSE	7.1275	11.1357	17.3696	1.42582	1.42582	2.43699	1.09576	2.22402	FALSE	FALSE	7.03126	10.8367	16.6745	1.38755	1.38755	2.37148	1.11075	2.13502	FALSE	FALSE	2.8813	8.23802	23.0587	1.0548	1.0548	8.00287	2.71059	2.95245	FALSE	FALSE	0.753163	10.5017	1223.91
PFUnDA	M7PFUnDA	7.81	3	1.25364e+07	0.175513	2.05725e+07	5.57874	7.20595	9.29698	0.922657	1.08383	1.6665	1.39996	1.19039	FALSE	FALSE	7.9117	12.1747	18.7132	1.55886	1.55886	2.36526	0.987146	2.39606	TRUE	FALSE	7.8531	11.9154	18.0582	1.52566	1.52566	2.2995	0.994512	2.31219	TRUE	FALSE	3.13964	8.97665	25.1261	1.14938	1.14938	8.00287	2.48755	3.21717	FALSE	FALSE	0.820693	11.4433	1333.65
PFUnDA	M7PFUnDA	15.63	1	1.87884e+07	0.370811	3.07963e+07	11.7629	15.1989	19.6378	0.972418	1.02836	1.66947	1.32876	1.25642	FALSE	FALSE	11.6972	18.6151	29.6492	1.19098	1.19098	2.53472	1.33621	1.89694	FALSE	FALSE	11.548	18.1027	28.3967	1.1582	1.1582	2.45901	1.35348	1.81681	FALSE	FALSE	4.69992	13.4377	37.6129	0.859739	1.16314	8.00287	3.32559	2.40645	FALSE	FALSE	1.22855	17.1302	1996.43
PFUnDA	M7PFUnDA	15.63	2	1.93862e+07	0.369944	3.24993e+07	11.735	15.1622	19.5894	0.970068	1.03086	1.66931	1.33191	1.25332	FALSE	FALSE	12.1459	19.2783	30.6296	1.23342	1.23342	2.5218	1.28685	1.95967	FALSE	FALSE	12.3082	19.2124	30.0169	1.2292	1.2292	2.43877	1.26988	1.92047	FALSE	FALSE	4.95982	14.1808	39.6928	0.907281	1.10219	8.00287	3.15132	2.53953	FALSE	FALSE	1.29648	18.0775	2106.83
PFUnDA	M7PFUnDA	15.63	3	1.90168e+07	0.368621	3.05838e+07	11.6926	15.1062	19.5154	0.966487	1.03468	1.66904	1.33674	1.24858	FALSE	FALSE	11.8676	18.8681	30.0253	1.20717	1.20717	2.53002	1.31703	1.921	FALSE	FALSE	11.4549	17.9647	28.1918	1.14937	1.14937	2.46112	1.36448	1.8037	FALSE	FALSE	4.66749	13.345	37.3533	0.853805	1.17123	8.00287	3.3487	2.38985	FALSE	FALSE	1.22007	17.0119	1982.65
PFUnDA	M7PFUnDA	31.25	1	3.20962e+07	0.818545	5.39232e+07	25.9856	33.542	43.3456	1.07334	1.07334	1.66806	1.20259	1.38706	FALSE	FALSE	20.6178	32.9916	52.9947	1.05573	1.05573	2.57034	1.51568	1.69583	FALSE	FALSE	20.8075	32.7488	51.7257	1.04796	1.04796	2.48591	1.50186	1.65522	FALSE	FALSE	8.22939	23.5289	65.8587	0.752926	1.32815	8.00287	3.79737	2.10748	FALSE	FALSE	2.15114	29.9943	3495.67
PFUnDA	M7PFUnDA	31.25	2	3.29152e+07	0.817356	5.45258e+07	25.9446	33.4913	43.283	1.07172	1.07172	1.66829	1.20449	1.38506	FALSE	FALSE	21.223	33.9406	54.4949	1.0861	1.0861	2.56772	1.47246	1.74384	FALSE	FALSE	21.0705	33.1563	52.3622	1.061	1.061	2.4851	1.48312	1.67559	FALSE	FALSE	8.32136	23.7919	66.5948	0.761341	1.31347	8.00287	3.7554	2.13103	FALSE	FALSE	2.17518	30.3295	3534.74
PFUnDA	M7PFUnDA	31.25	3	3.22007e+07	0.813195	5.41044e+07	25.8014	33.3141	43.0634	1.06605	1.06605	1.66903	1.21117	1.37803	FALSE	FALSE	20.6945	33.1125	53.1867	1.0596	1.0596	2.57009	1.51006	1.70197	FALSE	FALSE	20.8864	32.8713	51.9174	1.05188	1.05188	2.4857	1.49619	1.66136	FALSE	FALSE	8.25704	23.608	66.0801	0.755456	1.3237	8.00287	3.78465	2.11456	FALSE	FALSE	2.15837	30.0951	3507.42
PFUnDA	M7PFUnDA	62.5	1	4.52712e+07	1.68965	7.57457e+07	53.5685	69.1779	89.5377	1.10685	1.10685	1.67146	1.16673	1.4326	FALSE	FALSE	29.8022	46.9176	74.262	0.750681	1.33212	2.49183	2.09716	1.18819	FALSE	FALSE	29.8871	46.1538	71.6225	0.738461	1.35417	2.39644	2.0912	1.14596	FALSE	FALSE	11.5598	33.051	92.5116	0.528816	1.89102	8.00287	5.40667	1.48019	FALSE	FALSE	3.0217	42.1329	4910.35
PFUnDA	M7PFUnDA	62.5	2	4.60196e+07	1.67972	7.77663e+07	53.2151	68.7472	89.0132	1.09996	1.09996	1.67271	1.17448	1.42421	FALSE	FALSE	30.2953	47.7982	75.8317	0.76477	1.30758	2.50308	2.06303	1.21331	FALSE	FALSE	30.6681	47.5362	74.0579	0.760579	1.31479	2.41482	2.03795	1.18493	FALSE	FALSE	11.8682	33.9327	94.9794	0.542923	1.84188	8.00287	5.26619	1.51967	FALSE	FALSE	3.1023	43.2568	5041.34
PFUnDA	M7PFUnDA	62.5	3	4.68249e+07	1.6857	8.72231e+07	53.4277	69.0065	89.3293	1.1041	1.1041	1.67197	1.16981	1.42927	FALSE	FALSE	30.831	48.7484	77.5177	0.779975	1.28209	2.51428	2.02718	1.24028	FALSE	FALSE	34.4727	54.0801	85.3461	0.865281	1.15569	2.47576	1.81303	1.36554	FALSE	FALSE	13.3114	38.0591	106.529	0.608945	1.64218	8.00287	4.69523	1.70447	FALSE	FALSE	3.47956	48.5171	5654.39
PFUnDA	M7PFUnDA	125	1	1.17545e+08	3.03004	2.07189e+08	94.4704	122.701	159.895	0.981608	1.01874	1.69254	1.32317	1.27916	FALSE	FALSE	82.9979	133.932	218.644	1.07145	1.07145	2.63434	1.50606	1.74916	FALSE	FALSE	87.1145	138.177	221.574	1.10541	1.10541	2.54348	1.43489	1.77259	FALSE	FALSE	31.6198	90.4053	253.049	0.723242	1.38266	8.00287	3.95322	2.02439	FALSE	FALSE	8.26533	115.247	13431.4
PFUnDA	M7PFUnDA	125	2	1.20482e+08	2.99225	2.09208e+08	93.2258	121.037	157.661	0.968297	1.03274	1.69117	1.34083	1.26129	FALSE	FALSE	85.4815	137.902	225.093	1.10322	1.10322	2.63324	1.4623	1.80075	FALSE	FALSE	88.1292	139.755	224.065	1.11804	1.11804	2.54246	1.41837	1.79252	FALSE	FALSE	31.9278	91.286	255.514	0.730288	1.36932	8.00287	3.91508	2.04411	FALSE	FALSE	8.34585	116.37	13562.3
PFUnDA	M7PFUnDA	125	3	1.17894e+08	3.01805	2.034e+08	94.074	122.173	159.188	0.977381	1.02314	1.69216	1.32874	1.2735	FALSE	FALSE	83.291	134.402	219.413	1.07522	1.07522	2.63429	1.50076	1.7553	FALSE	FALSE	85.2275	135.222	216.88	1.08178	1.08178	2.54472	1.46666	1.73504	FALSE	FALSE	31.0415	88.7517	248.421	0.710014	1.40842	8.00287	4.02687	1.98737	FALSE	FALSE	8.11415	113.139	13185.8
PFUnDA	M7PFUnDA	250	1	2.03697e+08	6.30798	3.38401e+08	195.623	255.531	335.352	1.02212	1.02212	1.71428	1.27797	1.34141	FALSE	FALSE	147.336	239.265	394.568	0.957062	1.04486	2.67801	1.6968	1.57827	FALSE	FALSE	143.325	228.277	368.686	0.913108	1.09516	2.57238	1.74429	1.47474	FALSE	FALSE	51.6445	147.659	413.304	0.590634	1.6931	8.00287	4.84079	1.65322	FALSE	FALSE	13.4997	188.233	21937.5
PFUnDA	M7PFUnDA	250	2	1.99825e+08	6.21093	3.49366e+08	192.226	251.058	329.428	1.00423	1.00423	1.71375	1.30055	1.31771	FALSE	FALSE	144.069	233.697	384.882	0.934786	1.06976	2.67151	1.73528	1.53953	FALSE	FALSE	148.667	237.273	384.118	0.949093	1.05364	2.58375	1.68162	1.53647	FALSE	FALSE	53.3178	152.443	426.696	0.609771	1.63996	8.00287	4.68886	1.70678	FALSE	FALSE	13.9371	194.332	22648.3
PFUnDA	M7PFUnDA	250	3	1.93304e+08	6.23767	3.40241e+08	193.157	252.289	331.065	1.00916	1.00916	1.71397	1.29428	1.32426	FALSE	FALSE	138.665	224.392	368.551	0.89757	1.11412	2.65786	1.80291	1.4742	FALSE	FALSE	144.213	229.781	371.277	0.919123	1.08799	2.57451	1.73355	1.48511	FALSE	FALSE	51.9253	148.461	415.551	0.593845	1.68394	8.00287	4.81461	1.66221	FALSE	FALSE	13.5731	189.256	22056.7
[truncated: 7 more columns]

## Sheet: Table S4
	A1								A2								A3								A4								A5
Metric	AQ	AAQ	CLFR	UCQ	LCQ	URP	LRP	ORP	AQ	AAQ	CLFR	UCQ	LCQ	URP	LRP	ORP	AQ	AAQ	CLFR	UCQ	LCQ	URP	LRP	ORP	AQ	AAQ	CLFR	UCQ	LCQ	URP	LRP	ORP	AQ	AAQ	CLFR	UCQ	LCQ	URP	LRP	ORP
Median	0.98	1.07742	1.57467	1.27296	1.27				1	1.23396	3.08846	1.7887	1.81				0.98	1.24031	3.37262	1.836	1.86				1.01	1.79887	8.12346	3.64995	2.16				1.06	2.84526	1655.78	120.808	13.82
Number of Exceedances						4	25	29						25	2	27						18	12	30						23	79	102						43	27	70
Number of Predictions						510	510	510						736	736	736						663	663	663						663	663	663						663	663	663
Reliability Percentage						0.992157	0.951	0.943						0.966033	0.997	0.963						0.972851	0.982	0.955						0.965309	0.881	0.846						0.935143	0.959	0.894

## Sheet: Table S5
Approach 1											Approach 2											Approach 3											Approach 4												Approach 5
Compound	Median AAQ	Median CLFR	Median UCQ	Median LCQ	URP	LRP	ORP	Slope	R2		Compound	Median AAQ	Median CLFR	Median UCQ	Median LCQ	URP	LRP	ORP	Slope	R2		Compound	Median AAQ	Median CLFR	Median UCQ	Median LCQ	URP	LRP	ORP	Slope	R2		Compound	Median AAQ	Median CLFR	Median UCQ	Median LCQ	URP	LRP	ORP	Median RF	Surrogate RF0.025	Surrogate RF0.5		Compound	Median AAQ	Median CLFR	Median UCQ	Median LCQ
PFTeDA	1.16485	1.86554	1.37306	1.38358	1	1	1	0.898872	0.993916		PFPeS	1.39091	6.42467	2.60783	2.53416	0.961538	0.961538	0.923077	1.5145	0.946929		PFHxS	1.47866	6.15352	2.47766	2.57818	1	1	1	1.1974	0.950285		PFPeS	328.154	765.528	1.03086	743.049	0.555556	1	0.555556	12283.7	11915.9	4.02853e+06		PFPeS	154.956	1157.74	0.55226	2097.62
PFNA	1.13316	1.74081	1.35516	1.28664	1	0.925926	0.925926	0.915042	0.995221		4:2 FTS	1.3612	4.07572	1.97658	2.10716	1	1	1	0.806334	0.970644		PFTeDA	1.42243	9.72644	2.75897	3.62157	1	0.888889	0.888889	0.940831	0.926591		4:2 FTS	35.226	648.384	9.27823	69.8823	1	1	1	79533	8572	2.80163e+06		PFBS	111.33	1231.21	0.810622	1518.85
PFBS	1.10544	1.73474	1.38112	1.25258	0.925926	1	0.925926	1.07433	0.995287		PFNA	1.35202	4.94645	1.99558	2.52877	1	1	1	0.77109	0.961813		PFECA-A	1.39243	4.66112	2.07342	2.27537	1	1	1	1.18979	0.964729		PFECA-A	13.8078	57.8514	37.8485	1.5285	1	0.888889	0.888889	616622	16291.9	44657.4		PFHxA	77.0697	1550.18	1.50211	1032.08
PFDoDA	1.10073	1.72748	1.31017	1.34175	1	0.888889	0.888889	0.990699	0.995327		NBP2	1.3005	3.89369	1.78411	2.28628	0.962963	1	0.962963	0.868189	0.97234		4:2 FTS	1.36413	4.15162	2.0183	2.10273	1	1	1	0.804272	0.969934		HFPODA	11.1202	54.5469	30.2666	1.80221	1	0.703704	0.703704	493099	16291.9	44342.8		PFPeA	56.6765	1578.19	2.15873	731.073
PFBA	1.10042	1.85293	1.34383	1.3877	0.944444	1	0.944444	1.1569	0.988625		PFBA	1.2819	5.33467	2.58659	2.09577	0.944444	1	0.944444	1.1615	0.92457		PFDoDA	1.34742	10.1174	2.99966	3.522	0.962963	0.888889	0.851852	1.02122	0.923918		PFHxA	10.983	78.6072	1.00062	78.5649	0.5	1	0.5	24577	24561.8	269908		NBP2	35.0278	499.502	3778.69	0.132189
8:2 FTS	1.09947	1.56696	1.22075	1.29885	1	1	1	0.999998	0.996831		PFECA-A	1.28087	4.23717	1.99472	2.26854	1	1	1	1.11014	0.968756		NBP2	1.31131	4.33963	1.92689	2.29605	0.962963	1	0.962963	0.848755	0.967516		NBP2	9.65278	2.56255	14.4335	0.177542	1	0	0	5.81746e+07	4.03053e+06	6.02673e+06		4:2 FTS	23.7243	1668.06	5.17485	322.34
PFOSA	1.08547	1.93468	1.41284	1.38162	1	0.916667	0.916667	0.966291	0.99173		8:2 FTS	1.27919	3.40394	1.79103	2.00842	0.962963	1	0.962963	0.923608	0.976959		PFHpA	1.30149	3.54671	1.73545	2.19858	1	1	1	0.859894	0.975445		PFPeA	8.00496	118.941	2.04503	58.161	1	1	1	33317.3	16291.9	266704		PFHpA	7.16722	1635.92	17.0506	95.9447
4:2 FTS	1.08426	1.45591	1.16827	1.26077	1	0.962963	0.962963	1.03165	0.997788		PFMOAA	1.2751	3.29049	1.94087	1.76405	1	1	1	1.88805	0.959764		PFTrDA	1.27798	3.4532	1.95347	1.78026	1	0.962963	0.962963	0.889289	0.976714		PFOA	5.51931	96.5324	91.4387	1.05571	1	0.555556	0.555556	1.48971e+06	16291.9	269908		PFNS	4.01814	1644.37	436.387	3.76814
PFUnDA	1.08071	1.66931	1.2735	1.32874	1	0.888889	0.888889	1.00552	0.99589		PFDoDA	1.2738	2.93355	1.80201	1.67677	0.962963	1	0.962963	0.991697	0.982241		PFDA	1.27731	3.21868	1.68095	2.034	0.962963	1	0.962963	0.895472	0.979064		PFHpA	3.536	119.448	16.1538	7.3944	1	1	1	263175	16291.9	930586		PFHpS	3.95582	1668.74	432.338	3.8598
PFOA	1.07745	1.57037	1.22798	1.28397	1	0.962963	0.962963	1.00468	0.99681		PFNS	1.27073	3.18209	1.7242	1.9617	0.962963	1	0.962963	0.974296	0.979488		PFPeA	1.2729	3.57287	1.98905	1.88267	0.962963	1	0.962963	0.989818	0.975454		PFOSA	2.19134	4.76695	4.18521	1.13932	1	0.708333	0.708333	3.8106e+06	910492	1.73894e+06		HFPODA	3.83166	1696.77	32.0837	52.8857
PFDA	1.07615	1.58728	1.24401	1.28926	1	0.925926	0.925926	1.00802	0.996648		PFECA-F	1.26574	3.09198	1.92689	1.63797	1	1	1	1.41424	0.968822		8:2 FTS	1.26944	3.45172	1.8103	2.02439	0.962963	1	0.962963	0.930678	0.97643		PFBS	2.0172	775.736	1.97481	392.815	1	1	1	16928.1	8572	34147.3		PFDS	3.794	1657.17	410.219	4.03972
PFHpA	1.07093	1.50676	1.20666	1.26813	1	1	1	1.01195	0.997343		PFHpS	1.26512	3.32689	1.65774	2.01911	0.962963	1	0.962963	0.900753	0.978249		6:2 FTS	1.26859	3.25104	1.836	1.81944	0.925926	1	0.925926	0.925426	0.978901		PFDoDA	1.67595	5.30096	3.53767	1.49843	1	0.777778	0.777778	2.89654e+06	818770	1.73808e+06		PFOS	3.35601	1647.8	360.633	4.5692
PFHxA	1.07057	1.56803	1.24119	1.26338	1	0.925926	0.925926	1.00614	0.996836		6:2 FTS	1.25047	3.19623	1.80508	1.8072	0.925926	1	0.925926	0.914762	0.979449		PFNS	1.26094	3.37029	2.00637	1.74317	1	0.962963	0.962963	0.957221	0.977554		PFTrDA	1.66479	7.33909	3.49385	2.10057	1	1	1	2.86066e+06	818770	1.71833e+06		PFECA-A	3.04955	1655.78	40.1372	41.253
6:2 FTS	1.07035	1.50455	1.20449	1.25066	1	0.962963	0.962963	1.01655	0.997371		PFHpA	1.24814	3.00555	1.57962	1.98196	1	1	1	0.862743	0.981652		PFHpS	1.2507	3.1703	1.84314	1.76128	1	1	1	0.884062	0.979807		N-MeFOSAA	1.54538	5.6799	1.41818	4.01218	0.944444	1	0.944444	1.16116e+06	818770	1.79126e+06		PFHxS	2.8089	1695.75	311.156	5.44982
PFOS	1.07021	1.55109	1.23071	1.26019	1	0.925926	0.925926	0.981307	0.996988		PFTeDA	1.23748	2.88311	1.79505	1.65859	0.962963	1	0.962963	0.937968	0.982706		PFPeS	1.22501	5.11017	2.3406	2.22844	1	0.944444	0.944444	1.04014	0.929236		PFTeDA	1.5291	3.50374	2.41486	1.45091	1	0.740741	0.740741	3.15157e+06	1.30508e+06	2.06106e+06		8:2 FTS	2.30066	1677.23	250.119	6.70571
HFPODA	1.06934	1.72978	1.30091	1.34888	1	0.888889	0.888889	0.964608	0.995328		PFOA	1.23109	2.91353	1.59033	1.84914	0.962963	1	0.962963	0.849361	0.982564		HFPODA	1.22304	2.75611	1.75178	1.63056	0.962963	1	0.962963	1.34215	0.983967		PFHxS	1.3446	1064.16	558.826	1.90427	1	1	1	4.79026e+06	8572	4.76245e+06		PFOSA	2.2933	1680.84	249.08	6.75013
PFPeA	1.05995	1.50817	1.20486	1.25648	1	0.925926	0.925926	1.01005	0.997353		PFDA	1.22083	2.78494	1.58131	1.84002	0.962963	1	0.962963	0.880166	0.984011		PFNA	1.21128	2.96323	1.64376	1.81582	0.962963	1	0.962963	0.873461	0.982094		PFUnDA	1.34136	8.00287	2.08673	3.83512	1	1	1	1.70855e+06	818770	2.29178e+06		PFTeDA	1.88787	1651.19	204.306	8.08192
PFHxS	1.05739	1.42752	1.21971	1.17981	0.962963	0.962963	0.925926	1.00732	0.998025		PFPeA	1.20638	3.38368	1.88003	1.83826	1	1	1	1.01875	0.977861		PFOA	1.20938	2.89181	1.63619	1.79436	0.962963	1	0.962963	0.855629	0.982618		PFNA	1.30601	12.4695	7.78862	1.60099	1	1	1	1.21697e+06	156249	967289		6:2 FTS	1.77097	1669.38	191.168	8.73252
N-MeFOSAA	1.05542	1.24978	1.10031	1.14496	1	1	1	1.01165	0.998456		PFHxA	1.20438	2.99599	1.85398	1.68272	0.962963	1	0.962963	0.927276	0.981799		PFBS	1.20679	3.59035	1.95639	1.8887	0.962963	1	0.962963	1.02012	0.975272		PFHpS	1.30228	6.02153	4.39167	1.37113	1	0.851852	0.851852	6.64197e+06	1.5124e+06	5.4719e+06		PFDoDA	1.7236	1656.52	187.883	8.81676
N-EtFOSAA	1.05427	1.31244	1.10505	1.18851	1	1	1	1.02008	0.997778		PFBS	1.20319	4.51483	2.17372	2.07544	0.925926	1	0.925926	1.1144	0.96603		N-EtFOSAA	1.19415	2.95949	1.83455	1.60045	0.944444	1	0.944444	0.800399	0.966179		6:2 FTS	1.29589	163.969	69.6616	2.35379	1	1	1	2.94293e+06	42246.2	3.81373e+06		PFTrDA	1.71024	1650.93	186.249	8.86415
											PFDS	1.20143	2.84208	1.73328	1.72157	0.962963	1	0.962963	0.995363	0.983292		PFDS	1.19033	3.55357	1.86631	1.97386	0.962963	0.962963	0.925926	0.939332	0.975653		8:2 FTS	1.28302	3.85332	1.66716	2.31131	0.962963	1	0.962963	3.82749e+06	2.29581e+06	4.91073e+06		N-MeFOSAA	1.62922	1671.45	75.2743	22.2442
											PFTrDA	1.19231	3.15464	1.82836	1.81899	0.962963	1	0.962963	0.913202	0.979895		PFOS	1.16428	2.46258	1.59927	1.60962	0.962963	1	0.962963	0.952133	0.987453		PFDA	1.27761	8.12346	1.67842	4.83994	0.888889	1	0.888889	1.25029e+06	744917	1.59738e+06		PFNA	1.56373	1669.36	78.8381	21.1745
											HFPODA	1.18761	3.16878	1.97641	1.62499	0.925926	1	0.925926	0.96336	0.979648		PFUnDA	1.14937	2.4857	1.65522	1.50382	0.962963	0.962963	0.925926	0.939511	0.987255		N-EtFOSAA	1.26337	5.10771	1.86889	2.73307	1	1	1	1.70161e+06	910492	1.73134e+06		PFDA	1.49816	1647.25	81.1347	20.3027
											PFOS	1.18584	2.53485	1.61275	1.64621	0.962963	1	0.962963	0.942068	0.986645		N-MeFOSAA	1.14013	2.17042	1.53059	1.46401	0.944444	1	0.944444	0.852451	0.981964		PFNS	1.21475	5.80738	4.28813	1.35429	1	0.888889	0.888889	6.73559e+06	1.57075e+06	5.54482e+06		N-EtFOSAA	1.27628	1683.91	110.596	15.2261
											N-EtFOSAA	1.17451	2.6327	1.68949	1.60425	0.944444	1	0.944444	0.801469	0.972503		PFHxA	1.10666	1.80631	1.40271	1.30556	1	1	1	1.40403	0.989461		PFDS	1.16067	2.52811	1.61036	1.56991	0.962963	0.925926	0.888889	6.32793e+06	3.92952e+06	5.9742e+06		PFOA	1.23508	1683.87	96.5996	17.4314
											PFHxS	1.17416	2.40324	1.58272	1.53527	0.962963	1	0.962963	0.963861	0.988097		PFOSA	1.10109	2.2189	1.56859	1.45663	0.916667	0.958333	0.875	0.934813	0.988002		PFOS	1.15843	6.32978	3.53802	1.78907	1	1	1	5.55735e+06	1.57075e+06	5.85243e+06		PFUnDA	1.15659	1625.03	110.76	14.6716
											PFUnDA	1.15861	2.57009	1.65462	1.62192	0.962963	0.962963	0.925926	0.928998	0.986315
											PFOSA	1.15468	2.1095	1.5894	1.36789	0.958333	1	0.958333	0.922654	0.989392
											N-MeFOSAA	1.1493	2.16959	1.49455	1.4668	0.944444	1	0.944444	0.836574	0.982182
[truncated: 6 more columns]
